# Supplementary material for: The bionomics of Anopheles arabiensis and Anopheles funestus inside local houses and their implications for vector control strategies in areas with high coverage of insecticide-treated nets in South-eastern Tanzania
Source: PLoS One. 2024 Dec 5;19(12):e0295482. doi: 10.1371/journal.pone.0295482 (PMC11620649; doi:10.1371/journal.pone.0295482)
Supplement: S1 File — (XLS) [file pone.0295482.s001.xls]

## Sheet: Data
village	vil_abbr	hh_no	day	trap	trapcode	position	gambiaemale	gambiaeunfed	gambiaepartfed	gambiaefed	gambiaegravid	totalfemalegambiae	allgambiae	funestusmale	funestusunfed	funestuspartfed	funestusfed	funestusgravid	totalfemalefunestus	allfunestus	coustanimale	coustaniunfed	coustanipartfed	coustanifed	totalfemalecoustani	allcoustani	culexmale	culexfemale	mansonimale	mansonifemale	aedesmale	aedesfemale	eave	roof_type	ceiling	no_window	status_window	no.windows_otherroom	status_window_otherroom	no.entry_doors	status_entrydoor	status_door_collection_room	wall_material	plustered_interior_wall	floor_status	Latrine_location	latrine_distance	no.bednet	treatment_status
Ebuyu	Ebu	1	1	CDC-light	3	Indoor	0	2	0	0	0	2	2	0	0	0	0	0	0	0	0	0	0	0	0	0	0	4	0	0	0	0	1	2	1	1	2	0	2	1	2	2	2	1	2	1	25	1	1
Ebuyu	Ebu	1	1	Prokopack_CDC	5	Indoor	0	0	0	0	0	0	0	0	0	0	0	0	0	0	0	0	0	0	0	0	0	18	0	0	0	0	1	2	1	1	2	0	2	1	2	2	2	1	2	1	25	1	1
Ebuyu	Ebu	2	1	CDC-light	3	Indoor	0	0	0	0	0	0	0	0	0	0	0	0	0	0	0	0	0	0	0	0	0	3	0	0	0	0	1	1	1	1	1	1	1	1	2	1	1	3	1	1	8	1	3
Ebuyu	Ebu	3	1	CDC-light	3	Indoor	0	1	0	0	0	1	1	0	0	0	0	0	0	0	0	0	0	0	0	0	0	26	0	0	0	0	1	2	1	2	2	2	2	2	2	2	2	1	1	1	8	1	3
Ebuyu	Ebu	4	1	CDC-light	3	Indoor	0	0	0	0	0	0	0	0	0	0	0	0	0	0	0	0	0	0	0	0	13	109	0	0	0	0	1	1	1	1	2	1	2	2	2	1	2	1	1	1	10	1	3
Ebuyu	Ebu	1	1	DN-Mini	12	Indoor	0	0	0	0	0	0	0	0	1	0	2	0	3	3	0	0	0	0	0	0	0	2	0	0	0	0	1	2	1	2	2	4	2	2	2	2	2	1	2	1	5	2	1
Ebuyu	Ebu	1	1	DN-Mini	12	Indoor	0	3	0	0	0	3	3	0	0	0	0	0	0	0	0	0	0	0	0	0	0	0	0	0	0	0	1	2	1	2	2	4	2	2	2	2	2	1	2	1	5	2	1
Ebuyu	Ebu	2	1	DN-Mini	12	Indoor	0	1	0	0	0	1	1	0	0	0	0	0	0	0	0	0	0	0	0	0	0	2	0	0	0	0	1	2	1	1	2	3	2	2	2	2	2	1	2	1	8	2	1
Ebuyu	Ebu	2	1	DN-Mini	12	Indoor	0	0	0	0	0	0	0	0	2	0	0	0	2	2	0	0	0	0	0	0	1	5	0	0	0	0	1	2	1	1	2	3	2	2	2	2	2	1	2	1	8	2	1
Ebuyu	Ebu	3	1	DN-Mini	12	Indoor	0	0	0	0	0	0	0	0	0	0	0	0	0	0	0	0	0	0	0	0	0	0	0	0	0	0	1	2	1	1	1	2	1	2	2	2	2	1	1	1	9	2	3
Mzelezi	Mze	1	1	CDC-light	3	Indoor	0	5	0	0	0	5	5	0	4	0	0	0	4	4	0	0	0	0	0	0	9	72	0	0	0	0	2	2	1	1	2	0	2	1	2	2	2	1	1	1	10	2	3
Mzelezi	Mze	1	1	Prokopack_CDC	5	Indoor	0	0	0	0	0	0	0	0	0	0	0	0	0	0	0	0	0	0	0	0	0	13	0	0	0	0	2	2	1	1	2	0	2	1	2	2	2	1	1	1	10	2	3
Mzelezi	Mze	2	1	CDC-light	3	Indoor	0	0	0	0	0	0	0	0	0	0	0	0	0	0	0	0	0	0	0	0	3	4	0	0	0	0	1	2	1	2	2	1	2	2	2	2	2	1	1	1	1	2	3
Mzelezi	Mze	3	1	CDC-light	3	Indoor	0	1	0	0	0	1	1	0	0	0	0	0	0	0	0	0	0	0	0	0	0	17	0	0	0	0	1	1	1	1	1	0	1	1	2	1	1	1	1	1	9	1	3
Mzelezi	Mze	4	1	CDC-light	3	Indoor	0	0	0	0	0	0	0	0	0	0	0	0	0	0	0	0	0	0	0	0	0	5	0	0	0	0	2	2	1	2	2	1	2	1	3	1	2	1	1	1	8	1	3
Chirombora	Chi	1	1	CDC-light	3	Indoor	0	3	0	0	0	3	3	0	7	0	0	0	7	7	0	0	0	0	0	0	0	67	0	0	0	0	1	1	1	1	1	1	1	1	1	1	1	1	1	1	5	2	3
Chirombora	Chi	1	1	Prokopack_CDC	5	Indoor	0	0	0	0	0	0	0	0	0	0	0	0	0	0	0	0	0	0	0	0	1	6	0	0	0	0	1	1	1	1	1	1	1	1	1	1	1	1	1	1	5	2	3
Chirombora	Chi	2	1	CDC-light	3	Indoor	0	0	0	0	0	0	0	0	3	0	0	0	3	3	0	0	0	0	0	0	13	98	0	0	0	0	2	2	2	2	2	7	2	2	3	2	2	2	2	1	5	3	2
Chirombora	Chi	3	1	CDC-light	3	Indoor	0	6	0	0	0	6	6	0	0	0	0	0	0	0	0	0	0	0	0	0	11	103	0	0	0	0	1	1	1	1	1	1	1	2	3	3	1	1	1	1	8	1	1
Chirombora	Chi	4	1	CDC-light	3	Indoor	0	0	0	0	0	0	0	0	3	0	0	0	3	3	0	0	0	0	0	0	11	33	0	0	0	0	1	2	1	2	1	8	1	2	2	2	2	1	1	1	9	4	3
Ebuyu	Ebu	3	1	DN-Mini	12	Indoor	0	0	0	0	0	0	0	0	0	0	0	0	0	0	0	0	0	0	0	0	0	0	0	0	0	0	1	2	1	1	1	2	1	2	2	2	2	1	1	1	9	2	3
Mzelezi	Mze	7	1	CDC-light	3	Indoor	0	0	0	0	0	0	0	0	9	0	0	0	9	9	0	0	0	0	0	0	10	43	0	0	0	0	1	1	1	2	2	4	2	2	1	2	1	1	1	1	8	3	3
Mzelezi	Mze	1	1	DN-Mini	12	Indoor	0	1	0	0	0	1	1	0	2	0	2	0	4	4	0	0	0	0	0	0	0	5	0	0	0	0	2	2	1	1	2	6	2	2	3	2	2	2	2	2	0	2	3
Mzelezi	Mze	1	1	DN-Mini	12	Indoor	0	0	0	0	0	0	0	0	0	0	0	0	0	0	0	0	0	0	0	0	0	3	0	0	0	0	2	2	1	1	2	6	2	2	3	2	2	2	2	2	0	2	3
Mzelezi	Mze	2	1	DN-Mini	12	Indoor	0	0	0	0	0	0	0	0	0	0	0	0	0	0	0	0	0	0	0	0	0	3	0	0	0	0	1	2	1	2	1	5	2	2	2	1	2	1	1	1	5	2	3
Mzelezi	Mze	2	1	DN-Mini	12	Indoor	0	0	0	0	0	0	0	0	5	0	3	0	8	8	0	0	0	0	0	0	0	5	0	0	0	0	1	2	1	2	1	5	2	2	2	1	2	1	1	1	8	2	3
Mzelezi	Mze	3	1	DN-Mini	12	Indoor	0	0	0	0	0	0	0	0	0	0	0	0	0	0	0	0	0	0	0	0	0	12	0	0	0	0	1	2	1	1	1	3	1	2	3	3	2	2	2	1	8	2	3
Mzelezi	Mze	3	1	DN-Mini	12	Indoor	0	0	0	0	0	0	0	0	0	0	0	0	0	0	0	0	0	0	0	0	0	6	0	0	0	0	1	2	1	1	1	3	1	2	3	3	2	2	2	1	9	2	3
Chirombora	Chi	1	1	DN-Mini	12	Indoor	0	0	0	0	0	0	0	0	2	0	0	0	2	2	0	0	0	0	0	0	8	12	0	0	0	0	1	2	1	1	2	3	2	2	2	2	2	1	1	1	7	1	4
Chirombora	Chi	1	1	DN-Mini	12	Indoor	0	1	0	0	0	1	1	0	3	0	0	0	3	3	0	0	0	0	0	0	2	23	0	0	0	0	1	2	1	1	2	3	2	2	2	2	2	1	1	1	7	1	4
Chirombora	Chi	2	1	DN-Mini	12	Indoor	0	0	0	0	0	0	0	0	0	0	0	0	0	0	0	0	0	0	0	0	0	0	0	0	0	0	1	1	1	1	2	1	2	1	2	2	1	1	1	1	5	1	4
Chirombora	Chi	2	1	DN-Mini	12	Indoor	0	0	0	0	0	0	0	0	0	0	0	0	0	0	0	0	0	0	0	0	0	0	0	0	0	0	1	1	1	1	2	1	2	1	2	2	1	1	1	1	5	1	4
Chirombora	Chi	3	1	DN-Mini	12	Indoor	0	1	0	0	0	1	1	0	0	0	0	0	0	0	0	0	0	0	0	0	0	35	0	0	0	0	1	1	1	1	1	1	1	2	2	1	1	1	1	1	7	1	4
Chirombora	Chi	3	1	DN-Mini	12	Indoor	0	0	0	0	0	0	0	0	0	0	0	0	0	0	0	0	0	0	0	0	0	0	0	0	0	0	1	1	1	1	1	1	1	2	2	1	1	1	1	1	7	1	4
Ebuyu	Ebu	1	2	CDC-light	3	Indoor	0	6	0	0	0	6	6	0	9	0	0	0	9	9	0	0	0	0	0	0	8	33	0	0	0	0	1	2	1	1	2	0	2	1	2	2	2	1	2	1	25	1	1
Ebuyu	Ebu	1	2	Prokopack_CDC	5	Indoor	0	3	0	0	0	3	3	0	6	0	0	0	6	6	0	0	0	0	0	0	0	19	0	0	0	0	1	2	1	1	2	0	2	1	2	2	2	1	2	1	25	1	1
Ebuyu	Ebu	6	2	CDC-light	3	Indoor	0	2	0	0	0	2	2	0	7	0	0	0	7	7	0	0	0	0	0	0	5	23	0	0	0	0	1	1	1	1	1	0	1	1	2	1	2	1	1	1	9	2	3
Ebuyu	Ebu	7	2	CDC-light	3	Indoor	0	0	0	0	0	0	0	0	0	0	2	0	2	2	0	0	0	0	0	0	10	29	0	0	0	0	1	2	1	2	1	6	1	2	2	1	2	1	1	1	15	3	3
Mzelezi	Mze	1	2	CDC-light	3	Indoor	0	0	0	0	0	0	0	0	5	0	0	0	5	5	0	0	0	0	0	0	4	38	0	0	0	0	2	2	1	1	2	0	2	1	2	2	2	1	1	1	10	2	3
Mzelezi	Mze	1	2	Prokopack_CDC	5	Indoor	0	0	0	0	0	0	0	0	0	0	0	0	0	0	0	0	0	0	0	0	0	17	0	0	0	0	2	2	1	1	2	0	2	1	2	2	2	1	1	1	10	2	3
Mzelezi	Mze	5	2	CDC-light	3	Indoor	0	0	0	0	0	0	0	0	2	0	0	0	2	2	0	0	0	0	0	0	0	21	0	0	0	0	1	2	1	2	2	2	2	2	2	1	2	1		1	12	1	3
Mzelezi	Mze	6	2	CDC-light	3	Indoor	0	0	0	0	0	0	0	0	0	0	0	0	0	0	0	0	0	0	0	0	0	18	0	0	0	0	1	2	1	2	2	4	2	2	2	2	2	1	1	1	11	2	3
Chirombora	Chi	1	2	CDC-light	3	Indoor	0	3	0	0	0	3	3	0	1	0	0	0	1	1	0	0	0	0	0	0	0	46	0	0	0	0	1	1	1	1	1	1	1	1	1	1	1	1	1	1	5	2	3
Chirombora	Chi	1	2	Prokopack_CDC	5	Indoor	0	0	0	0	0	0	0	0	0	0	0	0	0	0	0	0	0	0	0	0	0	3	0	1	0	0	1	1	1	1	1	1	1	1	1	1	1	1	1	1	5	2	3
Chirombora	Chi	6	2	CDC-light	3	Indoor	0	0	0	0	0	0	0	0	0	0	0	0	0	0	0	0	0	0	0	0	11	22	0	0	0	0	1	1	1	2	2	1	2	1	1	1	1	1	1	1	3	3	1
Chirombora	Chi	7	2	CDC-light	3	Indoor	0	0	0	0	0	0	0	0	0	0	0	0	0	0	0	0	0	0	0	0	9	82	0	0	0	0	1	2	1	8	2	2	2	2	2	2	2	2	2	1	5	3	3
Chirombora	Chi	8	2	CDC-light	3	Indoor	0	0	0	0	0	0	0	0	0	0	0	0	0	0	0	0	0	0	0	0	7	97	0	0	0	0	2	2	1	2	2	4	2	2	3	3	2	2	2	1	7	3	3
Ebuyu	Ebu	5	2	CDC-light	3	Indoor	0	0	0	0	0	0	0	0	10	0	0	0	10	10	0	0	0	0	0	0	7	43	0	0	0	0	1	1	1	1	1	0	1	1	2	1	1	3	1	1	8	1	3
Ebuyu	Ebu	1	2	DN-Mini	12	Indoor	0	3	0	0	0	3	3	0	3	0	0	0	3	3	0	0	0	0	0	0	0	1	0	0	0	0	1	2	1	2	2	4	2	2	2	2	2	1	2	1	5	2	1
Ebuyu	Ebu	1	2	DN-Mini	12	Indoor	0	0	0	0	0	0	0	0	1	0	0	0	1	1	0	0	0	0	0	0	0	0	0	0	0	0	1	2	1	2	2	4	2	2	2	2	2	1	2	1	5	2	1
Ebuyu	Ebu	1	2	DN-Mini	12	Outdoor	0	1	0	0	0	1	1	0	2	0	0	0	2	2	0	0	0	0	0	0	0	5	0	3	0	0	1	2	1	2	2	4	2	2	2	2	2	1	2	1	5	2	1
Ebuyu	Ebu	1	2	DN-Mini	12	Outdoor	0	0	0	0	0	0	0	0	0	2	5	0	7	7	0	0	0	0	0	0	0	0	0	1	0	0	1	2	1	2	2	4	2	2	2	2	2	1	2	1	5	2	1
Ebuyu	Ebu	1	2	Prokopack_DN-Mini	5	Indoor	0	0	0	0	0	0	0	0	0	0	0	0	0	0	0	0	0	0	0	0	0	0	0	0	0	0	1	2	1	2	2	4	2	2	2	2	2	1	2	1	5	2	1
Ebuyu	Ebu	1	2	Prokopack_DN-Mini	5	Outdoor	0	0	0	0	0	0	0	0	0	0	0	0	0	0	0	0	0	0	0	0	0	0	0	0	0	0	1	2	1	2	2	4	2	2	2	2	2	1	2	1	5	2	1
Ebuyu	Ebu	4	2	DN-Mini	12	Indoor	0	1	0	3	0	4	4	0	4	0	0	0	4	4	0	0	0	0	0	0	0	2	0	0	0	0	1	2	1	2	2	2	2	2	2	2	2	2	2	1	6	1	1
Ebuyu	Ebu	4	2	DN-Mini	12	Indoor	0	1	0	0	0	1	1	0	2	0	0	0	2	2	0	0	0	0	0	0	0	0	0	0	0	0	1	2	1	2	2	2	2	2	2	2	2	2	2	1	6	1	1
Ebuyu	Ebu	5	2	DN-Mini	12	Indoor	0	0	0	0	0	0	0	0	0	0	0	0	0	0	0	0	0	0	0	0	0	0	0	0	0	0	1	2	1	1	2	3	2	2	2	2	2	1	1	1	8	3	1
Ebuyu	Ebu	5	2	DN-Mini	12	Indoor	0	0	0	0	0	0	0	0	0	0	0	0	0	0	0	0	0	0	0	0	0	0	0	0	0	0	1	2	1	1	2	3	2	2	2	2	2	1	1	1	8	3	1
Mzelezi	Mze	1	2	DN-Mini	12	Indoor	0	0	0	0	0	0	0	0	0	0	1	0	1	1	0	0	0	0	0	0	0	4	0	0	0	0	2	2	1	1	2	6	2	2	3	2	2	2	2	2	0	2	3
Mzelezi	Mze	1	2	DN-Mini	12	Indoor	0	0	0	0	0	0	0	0	2	0	2	0	4	4	0	1	0	0	1	0	0	8	0	0	0	0	2	2	1	1	2	6	2	2	3	2	2	2	2	2	0	2	3
Mzelezi	Mze	1	2	DN-Mini	12	Outdoor	0	0	0	0	0	0	0	0	2	0	0	0	2	2	0	0	0	0	0	0	0	10	0	0	0	0	2	2	1	1	2	6	2	2	3	2	2	2	2	2	0	2	3
Mzelezi	Mze	1	2	DN-Mini	12	Outdoor	0	0	0	0	0	0	0	0	1	0	2	0	3	3	0	0	0	0	0	0	0	9	0	0	0	0	2	2	1	1	2	6	2	2	3	2	2	2	2	2	0	2	3
Mzelezi	Mze	1	2	Prokopack_DN-Mini	5	Indoor	0	0	0	0	0	0	0	0	0	0	0	0	0	0	0	0	0	0	0	0	0	0	0	0	0	0	2	2	1	1	2	6	2	2	3	2	2	2	2	2	0	2	3
Mzelezi	Mze	1	2	Prokopack_DN-Mini	5	Outdoor	0	0	0	0	0	0	0	0	0	0	0	0	0	0	0	0	0	0	0	0	0	4	0	0	0	0	2	2	1	1	2	6	2	2	3	2	2	2	2	2	0	2	3
Mzelezi	Mze	4	2	DN-Mini	12	Indoor	0	0	0	0	0	0	0	0	0	0	0	0	0	0	0	0	0	0	0	0	2	10	0	0	0	0	2	2	2	1	2	3	2	2	3	3	2	2	2	2	0	3	3
Mzelezi	Mze	4	2	DN-Mini	12	Indoor	0	0	0	0	0	0	0	0	0	0	0	0	0	0	0	0	0	0	0	0	2	6	0	0	0	0	2	2	2	1	2	3	2	2	3	3	2	2	2	2	0	3	3
Mzelezi	Mze	5	2	DN-Mini	12	Indoor	0	0	0	0	0	0	0	0	0	0	0	0	0	0	0	0	0	0	0	0	0	0	0	0	0	0	2	2	1	1	2	3	2	1	3	3	2	1	2	1	9	1	3
Mzelezi	Mze	5	2	DN-Mini	12	Indoor	0	0	0	0	0	0	0	0	0	0	0	0	0	0	0	0	0	0	0	0	0	0	0	0	0	0	2	2	1	1	2	3	2	1	3	3	2	1	2	1	4	1	3
Chirombora	Chi	1	2	DN-Mini	12	Indoor	0	0	0	0	0	0	0	0	0	0	0	0	0	0	0	0	0	0	0	0	0	0	0	0	0	0	1	2	1	1	2	3	2	2	2	2	2	1	1	1	7	1	4
Chirombora	Chi	1	2	DN-Mini	12	Indoor	0	0	0	0	0	0	0	0	10	0	0	0	10	10	0	0	0	0	0	0	36	0	0	0	0	0	1	2	1	1	2	3	2	2	2	2	2	1	1	1	7	1	4
Chirombora	Chi	1	2	DN-Mini	12	Outdoor	0	0	0	0	0	0	0	0	0	0	0	0	0	0	0	0	0	0	0	0	0	0	0	0	0	0	1	2	1	1	2	3	2	2	2	2	2	1	1	1	7	1	4
Chirombora	Chi	1	2	DN-Mini	12	Outdoor	0	0	0	0	0	0	0	0	0	0	0	0	0	0	0	0	0	0	0	0	0	0	0	0	0	0	1	2	1	1	2	3	2	2	2	2	2	1	1	1	7	1	4
Chirombora	Chi	1	2	Prokopack_DN-Mini	5	Indoor	0	0	0	0	0	0	0	0	10	0	0	0	10	10	0	0	0	0	0	0	0	0	0	0	0	0	1	2	1	1	2	3	2	2	2	2	2	1	1	1	7	1	4
Chirombora	Chi	1	2	Prokopack_DN-Mini	5	Outdoor	0	0	0	0	0	0	0	0	0	0	0	0	0	0	0	0	0	0	0	0	0	0	0	0	0	0	1	2	1	1	2	3	2	2	2	2	2	1	1	1	7	1	4
Chirombora	Chi	4	2	DN-Mini	12	Indoor	0	0	0	0	0	0	0	0	0	0	0	0	0	0	0	0	0	0	0	0	0	0	0	0	0	0	1	1	1	1	1	1	1	2	2	1	1	1	1	1	3	1	4
Chirombora	Chi	4	2	DN-Mini	12	Indoor	0	0	0	0	0	0	0	0	0	0	0	0	0	0	0	0	0	0	0	0	0	21	0	1	0	0	1	1	1	1	1	1	1	2	2	1	1	1	1	1	3	1	4
Chirombora	Chi	5	2	DN-Mini	12	Indoor	0	0	0	0	0	0	0	0	0	0	0	0	0	0	0	0	0	0	0	0	27	6	0	0	0	0	2	2	1	2	2	6	2	2	2	2	2	1	1	1	2	3	4
Chirombora	Chi	5	2	DN-Mini	12	Indoor	0	0	0	0	0	0	0	0	0	0	0	0	0	0	0	0	0	0	0	0	18	4	0	4	0	0	2	2	1	2	2	6	2	2	2	2	2	1	1	1	2	3	4
Mzelezi	Mze	1	3	CDC-light	3	Indoor	0	3	0	0	0	3	3	0	2	0	0	0	2	2	0	0	0	0	0	0	0	49	0	0	0	0	2	2	1	1	2	0	2	1	2	2	2	1	1	1	10	2	3
Mzelezi	Mze	1	3	Prokopack_CDC	5	Indoor
Mzelezi	Mze	9	3	CDC-light	3	Indoor	0	0	0	0	0	0	0	0	0	0	0	0	0	0	0	0	0	0	0	0	1	41	0	0	0	0	1	1	1	1	1	1	1	2	1	1	1	1	1	1	9	1	3
Mzelezi	Mze	10	3	CDC-light	3	Indoor	0	0	0	0	0	0	0	0	0	0	0	0	0	0	0	0	0	0	0	0	8	33	0	0	0	0	1	1	1	1	1	1	1	1	2	1	2	1	1	1	10	2	3
Mzelezi	Mze	11	3	CDC-light	3	Indoor	0	0	0	0	0	0	0	0	0	0	0	0	0	0	0	0	0	0	0	0	23	33	0	0	0	0	1	2	1	1	1	1	1	2	2	1	2	1	1	1	9	1	3
Chirombora	Chi	1	3	CDC-light	3	Indoor	0	0	0	0	0	0	0	0	0	0	0	0	0	0	0	0	0	0	0	0	15	78	0	0	0	0	1	1	1	1	1	1	1	1	1	1	1	1	1	1	5	2	3
Chirombora	Chi	1	3	Prokopack_CDC	5	Indoor
Chirombora	Chi	9	3	CDC-light	3	Indoor	0	0	0	0	0	0	0	0	0	0	0	0	0	0	0	0	0	0	0	0	0	43	0	0	0	0	1	2	1	2	1	3	1	2	1	1	2	1	1	1	5	3	3
Chirombora	Chi	10	3	CDC-light	3	Indoor	0	0	0	0	0	0	0	0	0	0	0	0	0	0	0	0	0	0	0	0	2	22	0	0	0	0	1	2	1	2	1	5	1	2	1	1	2	1	1	1	15	3	3
Chirombora	Chi	11	3	CDC-light	3	Indoor	0	0	0	0	0	0	0	0	0	0	0	0	0	0	0	0	0	0	0	0	9	93	0	0	0	0	1	1	1	2	1	2	2	2	2	1	2	1	1	1	4	2	2
Ebuyu	Ebu	1	3	CDC-light	3	Indoor	0	0	0	0	0	0	0	0	2	0	0	0	2	2	0	0	0	0	0	0	0	18	0	0	0	0	1	2	1	1	2	0	2	1	2	2	2	1	2	1	25	1	1
Ebuyu	Ebu	1	3	Prokopack_CDC	5	Indoor
Ebuyu	Ebu	8	3	CDC-light	3	Indoor	0	0	0	0	0	0	0	0	0	0	0	0	0	0	0	0	0	0	0	0	0	16	0	0	0	0	1	1	1	1	1	1	1	1	2	1	1	3	1	1	9	2	3
Ebuyu	Ebu	9	3	CDC-light	3	Indoor	0	0	0	0	0	0	0	0	0	0	0	0	0	0	0	0	0	0	0	0	0	19	0	0	0	0	1	2	1	2	1	2	2	1	2	1	2	1	1	1	9	2	3
Ebuyu	Ebu	1	3	DN-Mini	12	Indoor	0	0	0	0	0	0	0	0	0	0	0	0	0	0	0	0	0	0	0	0	0	0	0	0	0	0	1	2	1	2	2	4	2	2	2	2	2	1	2	1	5	2	1
Ebuyu	Ebu	1	3	DN-Mini	12	Indoor	0	0	0	0	0	0	0	0	1	0	0	0	1	1	0	0	0	0	0	0	0	3	0	0	0	0	1	2	1	2	2	4	2	2	2	2	2	1	2	1	5	2	1
Ebuyu	Ebu	6	3	DN-Mini	12	Indoor	0	0	0	0	0	0	0	0	0	0	0	0	0	0	0	0	0	0	0	0	0	0	0	0	0	0	1	2	1	1	2	1	2	1	2	2	2	1	1	1	10	1	2
Ebuyu	Ebu	6	3	DN-Mini	12	Indoor	0	4	0	0	0	4	4	0	2	0	0	0	2	2	0	0	0	0	0	0	0	0	0	0	0	0	1	2	1	1	2	1	2	1	2	2	2	1	1	1	10	1	2
Ebuyu	Ebu	7	3	DN-Mini	12	Indoor	0	0	0	0	0	0	0	0	0	0	0	0	0	0	0	0	0	0	0	0	0	4	0	0	0	0	2	2	1	2	1	3	1	2	2	2	2	1	1	1	10	2	1
Ebuyu	Ebu	7	3	DN-Mini	12	Indoor	0	0	0	0	0	0	0	0	0	0	1	0	1	1	0	0	0	0	0	0	0	6	0	0	0	0	2	2	1	2	1	3	1	2	2	2	2	1	1	1	10	2	1
Mzelezi	Mze	1	3	DN-Mini	12	Indoor	0	0	0	0	0	0	0	0	0	0	0	0	0	0	0	0	0	0	0	0	0	2	0	0	0	0	2	2	1	1	2	6	2	2	3	2	2	2	2	2	0	2	3
Mzelezi	Mze	1	3	DN-Mini	12	Indoor	0	0	0	0	0	0	0	0	5	0	0	0	5	5	0	0	0	0	0	0	3	12	0	0	0	0	2	2	1	1	2	6	2	2	3	2	2	2	2	2	0	2	3
Mzelezi	Mze	6	3	DN-Mini	12	Indoor	0	0	0	0	0	0	0	0	0	0	0	0	0	0	0	0	0	0	0	0	0	3	0	0	0	0	1	2	1	1	2	6	2	2	3	3	2	2	2	1	5	2	3
Mzelezi	Mze	6	3	DN-Mini	12	Indoor	0	0	0	0	0	0	0	0	0	0	0	0	0	0	0	0	0	0	0	0	3	2	0	0	0	0	1	2	1	1	2	6	2	2	3	3	2	2	2	1	4	2	3
Mzelezi	Mze	7	3	DN-Mini	12	Indoor	0	0	0	0	0	0	0	0	0	0	0	0	0	0	0	0	0	0	0	0	1	3	0	0	0	0	1	1	2	1	2	3	2	2	2	2	2	2	2	1	6	3	3
Mzelezi	Mze	7	3	DN-Mini	12	Indoor	0	0	0	0	0	0	0	0	2	0	0	0	2	2	0	0	0	0	0	0	0	0	0	0	0	0	1	1	2	1	2	3	2	2	2	2	2	2	2	1	6	3	3
Chirombora	Chi	1	3	DN-Mini	12	Indoor	0	0	0	0	0	0	0	0	1	0	0	0	1	1	0	0	0	0	0	0	2	24	0	0	0	0	1	2	1	1	2	3	2	2	2	2	2	1	1	1	7	1	4
Chirombora	Chi	1	3	DN-Mini	12	Indoor	0	0	0	0	0	0	0	0	8	0	0	0	8	8	0	0	0	0	0	0	0	12	0	0	0	0	1	2	1	1	2	3	2	2	2	2	2	1	1	1	7	1	4
Chirombora	Chi	6	3	DN-Mini	12	Indoor	0	0	0	0	0	0	0	0	0	0	0	0	0	0	0	0	0	0	0	0	0	29	0	0	0	0	2	2	1	2	2	6	2	2	2	2	2	2	1	2	0	2	4
Chirombora	Chi	6	3	DN-Mini	12	Indoor	0	0	0	0	0	0	0	0	5	0	0	0	5	5	0	0	0	0	0	0	1	32	0	0	0	0	2	2	1	2	2	6	2	2	2	2	2	2	1	2	0	2	4
Chirombora	Chi	7	3	DN-Mini	12	Indoor	0	0	0	0	0	0	0	0	0	0	0	0	0	0	0	0	0	0	0	0	0	0	0	0	0	0	2	2	1	1	2	6	2	2	3	3	2	2	2	1	2	4	4
Chirombora	Chi	7	3	DN-Mini	12	Indoor	0	0	0	0	0	0	0	0	0	0	0	0	0	0	0	0	0	0	0	0	0	0	0	0	0	0	2	2	1	1	2	6	2	2	3	3	2	2	2	1	2	4	4
Mzelezi	Mze	1	4	CDC-light	3	Indoor	0	0	0	0	0	0	0	0	0	0	0	0	0	0	0	0	0	0	0	0	3	18	0	0	0	0	2	2	1	1	2	0	2	1	2	2	2	1	1	1	10	2	3
Mzelezi	Mze	1	4	Prokopack_CDC	5	Indoor	0	0	0	0	0	0	0	0	0	0	0	0	0	0	0	0	0	0	0	0	0	39	0	0	0	0	2	2	1	1	2	0	2	1	2	2	2	1	1	1	10	2	3
Mzelezi	Mze	11	4	CDC-light	3	Indoor	0	0	0	0	0	0	0	0	0	0	1	0	1	1	0	0	0	0	0	0	0	19	0	0	0	0	1	2	1	1	2	3	1	1	2	2	2	1	2	1	10	1	3
Mzelezi	Mze	12	4	CDC-light	3	Indoor	0	0	0	0	0	0	0	0	3	0	0	0	3	3	0	0	0	0	0	0	0	9	0	0	0	0	1	2	1	1	1	0	1	1	2	2	2	1	1	1	10	1	3
Mzelezi	Mze	13	4	CDC-light	3	Indoor	0	8	0	0	0	8	8	0	2	0	0	0	2	2	0	0	0	0	0	0	0	13	0	0	0	0	1	2	1	2	2	4	2	2	2	2	2	1	1	1	10	1	3
Chirombora	Chi	1	4	CDC-light	3	Indoor	0	0	0	0	0	0	0	0	3	0	0	0	3	3	0	0	0	0	0	0	0	48	0	0	0	0	1	1	1	1	1	1	1	1	1	1	1	1	1	1	5	2	3
Chirombora	Chi	1	4	Prokopack_CDC	5	Indoor	0	0	0	0	0	0	0	0	0	0	0	0	0	0	0	0	0	0	0	0	0	0	0	0	0	0	1	1	1	1	1	1	1	1	1	1	1	1	1	1	5	2	3
Chirombora	Chi	12	4	CDC-light	3	Indoor	0	0	0	0	0	0	0	0	1	0	0	0	1	1	0	0	0	0	0	0	0	8	0	0	0	0	1	1	1	1	1	1	1	1	1	1	1	1	1	1	5	2	3
Chirombora	Chi	13	4	CDC-light	3	Indoor	0	0	0	0	0	0	0	0	0	0	0	0	0	0	0	0	0	0	0	0	0	22	0	0	0	0	1	2	1	2	1	6	1	2	3	3	2	2	2	2	0	3	3
Chirombora	Chi	14	4	CDC-light	3	Indoor	0	0	0	0	0	0	0	0	1	0	0	0	1	1	0	0	0	0	0	0	0	35	0	0	0	0	1	2	2	2	1	5	2	2	2	1	2	2	2	1	3	2	1
Ebuyu	Ebu	10	4	CDC-light	3	Indoor	0	0	0	0	0	0	0	0	0	0	0	0	0	0	0	0	0	0	0	0	0	28	0	0	0	0	1	2	1	2	1	4	1	2	2	2	2	2	2	1	10	3	3
Ebuyu	Ebu	1	4	CDC-light	3	Indoor	0	1	0	0	0	1	1	0	0	0	0	0	0	0	0	0	0	0	0	0	0	22	0	0	0	0	1	2	1	1	2	0	2	1	2	2	2	1	2	1	25	1	1
Ebuyu	Ebu	1	4	Prokopack_CDC	5	Indoor
Ebuyu	Ebu	11	4	CDC-light	3	Indoor	0	0	0	0	0	0	0	0	2	0	0	0	2	2	0	0	0	0	0	0	0	8	0	1	0	0	1	2	1	2	1	99	2	1	3	2	1	2	1	1	8	3	3
Ebuyu	Ebu	12	4	CDC-light	3	Indoor	0	0	0	0	0	0	0	0	0	0	0	0	0	0	0	0	0	0	0	0	0	29	0	0	0	0	1	2	1	1	2	3	2	2	2	1	2	1	1	1	10	2	3
Ebuyu	Ebu	13	4	CDC-light	3	Indoor	0	0	0	0	0	0	0	0	0	0	0	0	0	0	0	0	0	0	0	0	0	17	0	0	0	0	2	2	1	2	2	4	2	2	3	2	2	2	2	1	7	1	3
Ebuyu	Ebu	1	4	DN-Mini	12	Indoor	0	0	0	0	0	0	0	0	5	0	0	0	5	5	0	0	0	0	0	0	0	39	0	0	0	0	1	2	1	2	2	4	2	2	2	2	2	1	2	1	5	2	1
Ebuyu	Ebu	1	4	DN-Mini	12	Indoor	0	0	0	0	0	0	0	0	0	0	0	0	0	0	0	0	0	0	0	0	3	45	0	0	0	0	1	2	1	2	2	4	2	2	2	2	2	1	2	1	5	2	1
Ebuyu	Ebu	8	4	DN-Mini	12	Indoor	0	0	0	0	0	0	0	0	0	0	0	0	0	0	0	0	0	0	0	0	0	17	0	0	0	0	1	2	1	1	1	1	1	2	2	2	2	1	1	1	10	2	3
Ebuyu	Ebu	8	4	DN-Mini	12	Indoor	0	0	0	0	0	0	0	0	0	0	5	0	5	5	0	0	0	0	0	0	0	9	0	0	0	0	1	2	1	1	1	1	1	2	2	2	2	1	1	1	10	2	3
Ebuyu	Ebu	9	4	DN-Mini	12	Indoor	0	5	0	0	0	5	5	0	4	0	0	0	4	4	0	0	0	0	0	0	0	32	0	0	0	0	1	2	1	3	1	0	1	2	1	1	2	1	1	1	10	1	3
Ebuyu	Ebu	9	4	DN-Mini	12	Indoor	0	0	0	0	0	0	0	0	0	0	0	0	0	0	0	0	0	0	0	0	0	41	0	0	0	0	1	2	1	3	1	0	1	2	1	1	2	1	1	1	10	1	3
Mzelezi	Mze	1	4	DN-Mini	12	Indoor	0	0	0	0	0	0	0	0	0	0	0	0	0	0	0	0	0	0	0	0	3	13	0	0	0	0	2	2	1	1	2	6	2	2	3	2	2	2	2	2	0	2	3
Mzelezi	Mze	1	4	DN-Mini	12	Indoor	0	0	0	0	0	0	0	0	0	0	0	0	0	0	0	0	0	0	0	0	6	18	0	0	0	0	2	2	1	1	2	6	2	2	3	2	2	2	2	2	0	2	3
Mzelezi	Mze	8	4	DN-Mini	12	Indoor	0	0	0	0	0	0	0	0	0	0	0	0	0	0	0	0	0	0	0	0	0	5	0	0	0	0	1	2	1	0	1	3	2	2	2	2	2	2	2	1	6	2	3
Mzelezi	Mze	8	4	DN-Mini	12	Indoor	0	0	0	0	0	0	0	0	2	0	0	0	2	2	0	0	0	0	0	0	0	7	0	0	0	0	1	2	1	0	1	3	2	2	2	2	2	2	2	1	6	2	3
Mzelezi	Mze	9	4	DN-Mini	12	Indoor	0	0	0	0	0	0	0	0	0	0	0	0	0	0	0	0	0	0	0	0	2	9	0	0	0	0	1	2	1	1	2	2	2	1	3	3	2	1	1	1	7	1	3
Mzelezi	Mze	9	4	DN-Mini	12	Indoor	0	0	0	0	0	0	0	0	0	0	2	0	2	2	0	0	0	0	0	0	0	14	0	0	0	0	1	2	1	1	2	2	2	1	3	3	2	1	1	1	7	1	3
Chirombora	Chi	1	4	DN-Mini	12	Indoor	0	0	0	0	0	0	0	0	0	0	0	0	0	0	0	0	0	0	0	0	0	18	0	1	0	0	1	2	1	1	2	3	2	2	2	2	2	1	1	1	7	1	4
Chirombora	Chi	1	4	DN-Mini	12	Indoor	0	0	0	0	0	0	0	0	4	0	0	0	4	4	0	0	0	0	0	0	6	21	0	0	0	0	1	2	1	1	2	3	2	2	2	2	2	1	1	1	7	1	4
Chirombora	Chi	8	4	DN-Mini	12	Indoor	0	0	0	0	0	0	0	0	0	0	0	0	0	0	0	3	0	1	4	4	0	36	0	0	0	0	2	2	1	2	2	6	2	2	3	3	2	2	2	1	4	2	4
Chirombora	Chi	8	4	DN-Mini	12	Indoor	0	0	0	0	0	0	0	0	4	0	0	0	4	4	0	0	0	0	0	0	0	40	0	0	0	0	2	2	1	2	2	6	2	2	3	3	2	2	2	1	4	2	4
Chirombora	Chi	9	4	DN-Mini	12	Indoor	0	0	0	0	0	0	0	0	0	0	0	0	0	0	0	0	0	0	0	0	2	11	0	0	0	0	1	2	1	2	2	6	2	2	2	2	2	1	1	1	7	3	4
Chirombora	Chi	9	4	DN-Mini	12	Indoor	0	0	0	0	0	0	0	0	0	0	0	0	0	0	0	0	0	0	0	0	3	24	0	0	0	0	1	2	1	2	2	6	2	2	2	2	2	1	1	1	7	3	4
Mzelezi	Mze	1	5	CDC-light	3	Indoor	0	0	0	0	0	0	0	0	2	0	0	0	2	2	0	0	0	0	0	0	0	38	0	0	0	0	2	2	1	1	2	0	2	1	2	2	2	1	1	1	10	2	3
Mzelezi	Mze	1	5	Prokopack_CDC	5	Indoor	0	0	0	0	0	0	0	0	0	0	0	0	0	0	0	0	0	0	0	0	0	19	0	0	0	0	2	2	1	1	2	0	2	1	2	2	2	1	1	1	10	2	3
Mzelezi	Mze	14	5	CDC-light	3	Indoor	0	2	0	0	0	2	2	0	0	0	0	0	0	0	0	0	0	0	0	0	10	39	0	0	0	0	1	2	1	2	2	4	2	2	2	1	2	1	1	1	11	2	3
Mzelezi	Mze	15	5	CDC-light	3	Indoor	0	0	0	0	0	0	0	0	0	0	0	0	0	0	0	0	0	0	0	0	0	21	0	0	0	0	1	1	1	1	1	1	1	1	2	1	1	1	1	1	9	2	3
Mzelezi	Mze	16	5	CDC-light	3	Indoor	0	0	0	0	0	0	0	0	0	0	0	0	0	0	0	0	0	0	0	0	3	28	0	0	0	0	1	2	1	2	2	3	2	2	2	2	2	2	1	2	0	1	3
Chirombora	Chi	1	5	CDC-light	3	Indoor	0	0	0	0	0	0	0	0	5	0	0	0	5	5	0	0	0	0	0	0	7	33	0	0	0	0	1	1	1	1	1	1	1	1	1	1	1	1	1	1	5	2	3
Chirombora	Chi	1	5	Prokopack_CDC	5	Indoor	0	0	0	0	0	0	0	0	0	0	0	0	0	0	0	0	0	0	0	0	0	0	0	0	0	0	1	1	1	1	1	1	1	1	1	1	1	1	1	1	5	2	3
Chirombora	Chi	14	5	CDC-light	3	Indoor	0	0	0	0	0	0	0	0	2	0	0	0	2	2	0	0	0	0	0	0	16	39	0	0	0	0	1	2	1	1	1	7	1	2	1	1	2	1	1	1	8	3	1
Chirombora	Chi	15	5	CDC-light	3	Indoor	0	1	0	0	0	1	1	0	0	0	0	0	0	0	0	0	0	0	0	0	12	36	0	0	0	0	1	2	1	2	1	6	1	2	1	1	2	1	1	1	5	4	3
Chirombora	Chi	16	5	CDC-light	3	Indoor	0	1	0	0	0	1	1	0	0	0	0	0	0	0	0	0	0	0	0	0	0	23	0	0	0	0	1	2	1	2	1	6	1	2	1	1	2		1	1	5	3	2
Ebuyu	Ebu	1	5	CDC-light	3	Indoor	0	2	0	0	0	2	2	0	1	0	0	0	1	1	0	0	0	0	0	0	0	16	0	0	0	0	1	2	1	1	2	0	2	1	2	2	2	1	2	1	25	1	1
Ebuyu	Ebu	1	5	Prokopack_CDC	5	Indoor
Ebuyu	Ebu	14	5	CDC-light	3	Indoor	0	1	0	0	0	1	1	1	2	0	0	0	2	2	0	0	0	0	0	0	0	2	0	0	0	0	1	1	1	2	1	0	2	1	1	2	1	1	1	1	10	1	1
Ebuyu	Ebu	15	5	CDC-light	3	Indoor	0	7	0	0	0	7	7	0	2	0	0	0	2	2	0	0	0	0	0	0	2	9	0	0	0	0	1	2	1	1	2	1	2	2	2	1	2	1	1	1	12	2	2
Ebuyu	Ebu	16	5	CDC-light	3	Indoor	0	0	0	0	0	0	0	0	0	0	0	0	0	0	0	0	0	0	0	0	2	22	0	0	0	0	1	2	1	1	1	5	1	2	2	1	2	1	1	1	9	1	3
Ebuyu	Ebu	1	5	DN-Mini	12	Indoor	0	0	0	0	0	0	0	0	0	0	0	0	0	0	0	0	0	0	0	0	0	9	0	0	0	0	1	2	1	2	2	4	2	2	2	2	2	1	2	1	5	2	1
Ebuyu	Ebu	1	5	DN-Mini	12	Indoor	0	4	0	0	0	4	4	0	0	0	0	0	0	0	0	0	0	0	0	0	0	33	0	0	0	0	1	2	1	2	2	4	2	2	2	2	2	1	2	1	5	2	1
Ebuyu	Ebu	1	5	DN-Mini	12	Outdoor	0	0	0	0	0	0	0	0	0	0	0	0	0	0	0	0	0	0	0	0	0	46	0	0	0	0	1	2	1	2	2	4	2	2	2	2	2	1	2	1	5	2	1
Ebuyu	Ebu	1	5	DN-Mini	12	Outdoor	0	0	0	0	0	0	0	0	0	0	0	0	0	0	0	0	0	0	0	0	0	4	0	0	0	0	1	2	1	2	2	4	2	2	2	2	2	1	2	1	5	2	1
Ebuyu	Ebu	1	5	Prokopack_DN-Mini	5	Indoor	0	0	0	0	0	0	0	0	0	0	10	0	10	10	0	0	0	0	0	0	0	21	0	0	0	0	1	2	1	2	2	4	2	2	2	2	2	1	2	1	5	2	1
Ebuyu	Ebu	1	5	Prokopack_DN-Mini	5	Outdoor	0	4	0	0	0	4	4	0	0	0	0	0	0	0	0	0	0	0	0	0	0	67	0	0	0	0	1	2	1	2	2	4	2	2	2	2	2	1	2	1	5	2	1
Ebuyu	Ebu	10	5	DN-Mini	12	Indoor	0	0	0	0	0	0	0	0	5	0	0	0	5	5	0	0	0	0	0	0	0	39	0	0	0	0	2	2	1	1	2	7	2	1	3	3	2	2	2	2	0	1	3
Ebuyu	Ebu	10	5	DN-Mini	12	Indoor	0	0	0	0	0	0	0	0	2	0	0	0	2	2	0	1	0	0	1	0	0	10	0	0	0	0	2	2	1	1	2	7	2	1	3	3	2	2	2	2	0	1	3
Ebuyu	Ebu	11	5	DN-Mini	12	Indoor	0	0	0	0	0	0	0	0	0	0	0	0	0	0	0	0	0	0	0	0	0	16	0	0	0	0	1	2	1	0	2	4	1	2	2	2	2	1	1	1	10	3	3
Ebuyu	Ebu	11	5	DN-Mini	12	Indoor	0	0	0	0	0	0	0	0	0	0	0	0	0	0	0	0	0	0	0	0	0	41	0	0	0	0	1	2	1	0	2	4	1	2	2	2	2	1	1	1	10	3	3
Mzelezi	Mze	1	5	DN-Mini	12	Indoor	0	0	0	0	0	0	0	0	1	0	0	0	1	1	0	0	0	0	0	0	0	13	0	0	0	0	2	2	1	1	2	6	2	2	3	2	2	2	2	2	0	2	3
Mzelezi	Mze	1	5	DN-Mini	12	Indoor	0	0	0	0	0	0	0	0	3	0	0	0	3	3	0	0	0	0	0	0	0	21	0	0	0	0	2	2	1	1	2	6	2	2	3	2	2	2	2	2	0	2	3
Mzelezi	Mze	1	5	DN-Mini	12	Outdoor	0	0	0	0	0	0	0	0	0	0	0	0	0	0	0	0	0	0	0	0	0	28	0	0	0	0	2	2	1	1	2	6	2	2	3	2	2	2	2	2	0	2	3
Mzelezi	Mze	1	5	DN-Mini	12	Outdoor	0	0	0	0	0	0	0	0	0	0	0	0	0	0	0	0	0	0	0	0	0	43	0	0	0	0	2	2	1	1	2	6	2	2	3	2	2	2	2	2	0	2	3
Mzelezi	Mze	1	5	Prokopack_DN-Mini	5	Indoor	0	0	0	0	0	0	0	0	0	0	0	0	0	0	0	0	0	0	0	0	3	24	0	0	0	0	2	2	1	1	2	6	2	2	3	2	2	2	2	2	0	2	3
Mzelezi	Mze	1	5	Prokopack_DN-Mini	5	Outdoor	0	0	0	0	0	0	0	0	0	0	0	0	0	0	0	0	0	0	0	0	0	33	0	0	0	0	2	2	1	1	2	6	2	2	3	2	2	2	2	2	0	2	3
Mzelezi	Mze	10	5	DN-Mini	12	Indoor	0	0	0	0	0	0	0	0	2	0	0	0	2	2	0	0	0	0	0	0	0	31	0	0	0	0	1	2	1	2	2	2	2	2	3	3	2	1	1	1	7	1	3
Mzelezi	Mze	10	5	DN-Mini	12	Indoor	0	0	0	0	0	0	0	0	1	0	0	0	1	1	0	0	0	0	0	0	0	18	0	0	0	0	1	2	1	2	2	2	2	2	3	3	2	1	1	1	6	1	3
Mzelezi	Mze	11	5	DN-Mini	12	Indoor	0	0	0	0	0	0	0	0	1	0	0	0	1	1	0	0	0	0	0	0	0	19	0	0	0	0	1	2	1	2	2	6	2	2	2	2	2	1	1	2	0	2	3
Mzelezi	Mze	11	5	DN-Mini	12	Indoor	0	0	0	0	0	0	0	0	0	0	0	0	0	0	0	0	0	0	0	0	0	31	0	0	0	0	1	2	1	2	2	6	2	2	2	2	2	1	1	2	0	2	3
Chirombora	Chi	1	5	DN-Mini	12	Indoor	0	0	0	0	0	0	0	0	4	0	0	0	4	4	0	0	0	0	0	0	0	37	0	0	0	0	1	2	1	1	2	3	2	2	2	2	2	1	1	1	7	1	4
Chirombora	Chi	1	5	DN-Mini	12	Indoor	0	0	0	0	0	0	0	0	1	0	0	0	1	1	0	0	0	0	0	0	0	63	0	0	0	0	1	2	1	1	2	3	2	2	2	2	2	1	1	1	7	1	4
Chirombora	Chi	1	5	DN-Mini	12	Outdoor	0	0	0	0	0	0	0	0	2	0	0	0	2	2	0	0	0	0	0	0	0	46	0	0	0	0	1	2	1	1	2	3	2	2	2	2	2	1	1	1	7	1	4
Chirombora	Chi	1	5	DN-Mini	12	Outdoor	0	0	0	0	0	0	0	0	1	0	0	0	1	1	0	0	0	0	0	0	0	29	0	0	0	0	1	2	1	1	2	3	2	2	2	2	2	1	1	1	7	1	4
Chirombora	Chi	1	5	Prokopack_DN-Mini	5	Indoor	0	0	0	0	0	0	0	0	3	0	0	0	3	3	0	0	0	0	0	0	0	69	0	0	0	0	1	2	1	1	2	3	2	2	2	2	2	1	1	1	7	1	4
Chirombora	Chi	1	5	Prokopack_DN-Mini	5	Outdoor	0	0	0	0	0	0	0	0	0	0	0	0	0	0	0	0	0	0	0	0	7	49	0	0	0	0	1	2	1	1	2	3	2	2	2	2	2	1	1	1	7	1	4
Chirombora	Chi	10	5	DN-Mini	12	Indoor	0	0	0	0	0	0	0	0	4	0	0	0	4	4	0	0	0	0	0	0	0	26	0	0	0	0	2	2	1	2	2	6	2	2	3	3	2	1	2	1	4	2	4
Chirombora	Chi	10	5	DN-Mini	12	Indoor	0	0	0	0	0	0	0	0	0	0	0	0	0	0	0	0	0	0	0	0	0	39	0	0	0	0	2	2	1	2	2	6	2	2	3	3	2	1	2	1	4	2	4
Chirombora	Chi	11	5	DN-Mini	12	Indoor	0	0	0	0	0	0	0	0	0	0	0	0	0	0	0	0	0	0	0	0	0	56	0	0	0	0	1	2	1	2	2	2	2	2	2	2	2	1	1	1	6	1	4
Chirombora	Chi	11	5	DN-Mini	12	Indoor	0	0	0	0	0	0	0	0	0	0	0	0	0	0	0	0	0	0	0	0	0	35	0	0	0	0	1	2	1	2	2	2	2	2	2	2	2	1	1	1	6	1	4
Mzelezi	Mze	1	6	CDC-light	3	Indoor	0	1	0	0	0	1	1	0	0	0	0	0	0	0	0	0	0	0	0	0	0	41	0	0	0	0	2	2	1	1	2	0	2	1	2	2	2	1	1	1	10	2	3
Mzelezi	Mze	1	6	Prokopack_CDC	5	Indoor	0	0	0	0	0	0	0	0	4	0	0	0	4	4	0	0	0	0	0	0	0	33	0	0	0	0	2	2	1	1	2	0	2	1	2	2	2	1	1	1	10	2	3
Mzelezi	Mze	17	6	CDC-light	3	Indoor	0	10	0	0	0	10	10	0	0	0	0	0	0	0	0	0	0	0	0	0	43	131	0	0	0	0	1	1	1	1	2	1	2	1	2	1	1	3	1	1	10	1	3
Mzelezi	Mze	18	6	CDC-light	3	Indoor
Mzelezi	Mze	19	6	CDC-light	3	Indoor
Chirombora	Chi	1	6	CDC-light	3	Indoor	0	3	0	0	0	3	3	0	0	0	0	0	0	0	0	0	0	0	0	0	10	29	0	0	0	0	1	1	1	1	1	1	1	1	1	1	1	1	1	1	5	2	3
Chirombora	Chi	1	6	Prokopack_CDC	5	Indoor	0	0	0	0	0	0	0	0	7	0	0	0	7	7	0	0	0	0	0	0	19	53	0	0	0	0	1	1	1	1	1	1	1	1	1	1	1	1	1	1	5	2	3
Chirombora	Chi	17	6	CDC-light	3	Indoor	0	0	0	0	0	0	0	0	0	0	0	0	0	0	0	0	0	0	0	0	22	98	0	0	0	0	1	1	1	1	1	1	1	1	1	1	1	1	1	1	6	3	3
Chirombora	Chi	18	6	CDC-light	3	Indoor	0	0	0	0	0	0	0	0	0	0	1	0	1	1	0	0	0	0	0	0	0	47	0	0	0	0	1	2	1	2	1	1	1	1	1	1	1	1	1	1	7	2	1
Chirombora	Chi	19	6	CDC-light	3	Indoor	0	2	0	0	0	2	2	0	0	0	0	0	0	0	0	0	0	0	0	0	9	51	0	0	0	0	1	2	1	1	1	3	1	2	1	1	2	1	1	1	8	1	1
Ebuyu	Ebu	1	6	CDC-light	3	Indoor	0	0	0	0	0	0	0	0	2	0	0	0	2	2	0	0	0	0	0	0	0	19	0	0	0	0	1	2	1	1	2	0	2	1	2	2	2	1	2	1	25	1	1
Ebuyu	Ebu	1	6	Prokopack_CDC	5	Indoor	0	0	0	0	0	0	0	0	0	0	0	0	0	0	0	0	0	0	0	0	0	9	0	0	0	0	1	2	1	1	2	0	2	1	2	2	2	1	2	1	25	1	1
Ebuyu	Ebu	17	6	CDC-light	3	Indoor	0	1	0	0	0	1	1	0	1	0	0	0	1	1	0	0	0	0	0	0	2	18	0	0	0	0	1	1	1	1	1	1	1	1	2	1	1	3	1	1	7	2	3
Ebuyu	Ebu	18	6	CDC-light	3	Indoor	0	0	0	0	0	0	0	0	0	0	0	0	0	0	0	0	0	0	0	0	3	28	0	0	0	0	1	1	1	1	1	1	1	1	2	2	2	1	1	1	20	1	1
Ebuyu	Ebu	19	6	CDC-light	3	Indoor	0	0	0	0	0	0	0	0	3	0	0	0	3	3	0	0	0	0	0	0	4	31	0	0	0	0	1	1	1	1	1	0	1	1	2	1	1	3	1	1	8	1	3
Ebuyu	Ebu	1	6	DN-Mini	12	Indoor	0	3	0	0	0	3	3	0	0	0	0	0	0	0	0	0	0	0	0	0	0	5	0	0	0	0	1	2	1	2	2	4	2	2	2	2	2	1	2	1	5	2	1
Ebuyu	Ebu	1	6	DN-Mini	12	Indoor	0	0	0	0	0	0	0	0	0	0	0	0	0	0	0	0	0	0	0	0	0	8	0	0	0	0	1	2	1	2	2	4	2	2	2	2	2	1	2	1	5	2	1
Ebuyu	Ebu	12	6	DN-Mini	12	Indoor	0	3	0	0	0	3	3	0	3	0	0	0	3	3	0	0	0	0	0	0	0	3	0	0	0	0	1	1	1	2	1	6	1	2	2	2	2	1	1	1	10	2	3
Ebuyu	Ebu	12	6	DN-Mini	12	Indoor	0	0	0	0	0	0	0	0	9	0	0	0	9	9	0	0	0	0	0	0	0	11	0	0	0	0	1	1	1	2	1	6	1	2	2	2	2	1	1	1	10	2	3
Ebuyu	Ebu	13	6	DN-Mini	12	Indoor	0	0	0	0	0	0	0	0	1	0	0	0	1	1	0	0	0	0	0	0	0	2	0	0	0	0	1	2	1	1	1	3	1	2	3	3	2	1	1	1	12	1	3
Ebuyu	Ebu	13	6	DN-Mini	12	Indoor	0	0	0	0	0	0	0	0	5	0	0	0	5	5	0	0	0	0	0	0	0	14	0	0	0	0	1	2	1	1	1	3	1	2	3	3	2	1	1	1	12	1	3
Mzelezi	Mze	1	6	DN-Mini	12	Indoor	0	0	0	0	0	0	0	0	0	0	0	0	0	0	0	0	0	0	0	0	0	12	0	0	0	0	2	2	1	1	2	6	2	2	3	2	2	2	2	2	0	2	3
Mzelezi	Mze	1	6	DN-Mini	12	Indoor	0	0	0	0	0	0	0	0	0	0	0	0	0	0	0	0	0	0	0	0	0	14	0	0	0	0	2	2	1	1	2	6	2	2	3	2	2	2	2	2	0	2	3
Mzelezi	Mze	12	6	DN-Mini	12	Indoor	0	1	0	0	0	1	1	0	0	0	0	0	0	0	0	0	0	0	0	0	0	23	0	0	0	0	1	1	1	1	1	1	1	1	2	2	1	1	1	1	10	1	3
Mzelezi	Mze	12	6	DN-Mini	12	Indoor	0	0	0	0	0	0	0	0	2	0	0	0	2	2	0	0	0	0	0	0	0	18	0	0	0	0	1	1	1	1	1	1	1	1	2	2	1	1	1	1	11	1	3
Mzelezi	Mze	13	6	DN-Mini	12	Indoor	0	0	0	0	0	0	0	0	0	0	0	0	0	0	0	0	0	0	0	0	0	10	0	0	0	0	1	2	1	2	2	6	2	2	2	2	2	1	1	1	20	1	3
Mzelezi	Mze	13	6	DN-Mini	12	Indoor	0	0	0	0	0	0	0	0	7	0	0	0	7	7	0	0	0	0	0	0	0	0	0	0	0	0	1	2	1	2	2	6	2	2	2	2	2	1	1	1	20	1	3
Chirombora	Chi	1	6	DN-Mini	12	Indoor	0	0	0	0	0	0	0	0	0	0	0	0	0	0	0	0	0	0	0	0	0	37	0	0	0	0	1	2	1	1	2	3	2	2	2	2	2	1	1	1	7	1	4
Chirombora	Chi	1	6	DN-Mini	12	Indoor	0	0	0	0	0	0	0	0	0	0	0	0	0	0	0	0	0	0	0	0	0	25	0	0	0	0	1	2	1	1	2	3	2	2	2	2	2	1	1	1	7	1	4
Chirombora	Chi	12	6	DN-Mini	12	Indoor	0	2	0	0	0	2	2	0	0	0	0	0	0	0	0	0	0	0	0	0	0	5	0	0	0	0	1	2	1	1	1	6	1	2	2	2	1	1	1	1	5	3	4
Chirombora	Chi	12	6	DN-Mini	12	Indoor	0	0	0	0	0	0	0	0	0	0	0	0	0	0	0	0	0	0	0	0	0	11	0	0	0	0	1	2	1	1	1	6	1	2	2	2	1	1	1	1	5	3	4
Chirombora	Chi	13	6	DN-Mini	12	Indoor	0	1	0	0	0	1	1	0	0	0	0	0	0	0	0	0	0	0	0	0	0	16	0	0	0	0	1	2	1	2	2	6	2	2	2	2	2	1	1	1	3	1	3
Chirombora	Chi	13	6	DN-Mini	12	Indoor	0	0	0	0	0	0	0	0	0	0	0	0	0	0	0	0	0	0	0	0	0	12	0	0	0	0	1	2	1	2	2	6	2	2	2	2	2	1	1	1	3	1	3
Mzelezi	Mze	1	7	CDC-light	3	Indoor	0	0	0	0	0	0	0	0	0	0	0	0	0	0	0	0	0	0	0	0	1	23	0	0	0	0	2	2	1	1	2	0	2	1	2	2	2	1	1	1	10	2	3
Mzelezi	Mze	1	7	Prokopack_CDC	5	Indoor	0	0	0	0	0	0	0	0	0	0	0	0	0	0	0	0	0	0	0	0	0	4	0	0	0	0	2	2	1	1	2	0	2	1	2	2	2	1	1	1	10	2	3
Mzelezi	Mze	20	7	CDC-light	3	Indoor	0	0	0	0	0	0	0	0	0	0	0	0	0	0	0	0	0	0	0	0	0	28	0	0	0	0	1	2	1	2	2	4	2	2	2	2	2	1	1	1	9	2	3
Mzelezi	Mze	21	7	CDC-light	3	Indoor	0	0	0	0	0	0	0	0	0	0	0	0	0	0	0	0	0	0	0	0	0	18	0	0	0	0	1	2	1	1	1	3	1	2	2	1	2	1	1	1	9	3	3
Mzelezi	Mze	22	7	CDC-light	3	Indoor	0	0	0	0	0	0	0	0	0	0	0	0	0	0	0	0	0	0	0	0	1	20	0	0	0	0	1	1	1	1	1	1	1	1	2	2	1	1	1	1	8	2	3
Chirombora	Chi	1	7	CDC-light	3	Indoor	0	0	0	0	0	0	0	0	0	0	0	0	0	0	0	0	0	0	0	0	6	38	1	1	0	0	1	1	1	1	1	1	1	1	1	1	1	1	1	1	5	2	3
Chirombora	Chi	1	7	Prokopack_CDC	5	Indoor	0	0	0	0	0	0	0	0	0	0	0	0	0	0	0	0	0	0	0	0	0	0	0	0	0	0	1	1	1	1	1	1	1	1	1	1	1	1	1	1	5	2	3
Chirombora	Chi	20	7	CDC-light	3	Indoor	0	0	0	0	0	0	0	0	0	0	0	0	0	0	0	0	0	0	0	0	1	41	0	1	0	0	1	1	1	2	1	1	1	1	1	3	1	1	1	1	7	2	1
Chirombora	Chi	21	7	CDC-light	3	Indoor	0	0	0	0	0	0	0	0	0	0	0	0	0	0	0	0	0	0	0	0	1	22	0	0	0	0	1	1	1	2	2	1	2	1	2	2	2	1	1	1	9	1	3
Chirombora	Chi	22	7	CDC-light	3	Indoor	0	0	0	0	0	0	0	0	0	0	0	0	0	0	0	0	0	0	0	0	0	47	0	0	0	0	1	1	1	2	1	2	2	1	1	1	1	1	1	1	4	1	3
Ebuyu	Ebu	1	7	CDC-light	3	Indoor	0	0	0	0	0	0	0	0	0	0	0	0	0	0	0	0	0	0	0	0	0	18	0	0	0	0	1	2	1	1	2	0	2	1	2	2	2	1	2	1	25	1	1
Ebuyu	Ebu	1	7	Prokopack_CDC	5	Indoor	0	0	0	0	0	0	0	0	0	0	0	0	0	0	0	0	0	0	0	0	0	6	0	0	0	0	1	2	1	1	2	0	2	1	2	2	2	1	2	1	25	1	1
Ebuyu	Ebu	20	7	CDC-light	3	Indoor	0	0	0	0	0	0	0	0	0	0	0	0	0	0	0	0	0	0	0	0	1	21	0	0	0	0	1	2	1	2	1	5	1	2	2	1	2	1	1	1	10	4	3
Ebuyu	Ebu	21	7	CDC-light	3	Indoor	0	0	0	0	0	0	0	0	0	0	0	0	0	0	0	0	0	0	0	0	0	19	0	0	0	0	1	1	1	1	1	0	1	1	2	1	1	3	1	1	7	1	3
Ebuyu	Ebu	22	7	CDC-light	3	Indoor	0	0	0	0	0	0	0	0	0	0	0	0	0	0	0	0	0	0	0	0	1	31	0	0	0	0	1	2	1	2	2	4	2	2	2	2	2	2	2	1	16	3	3
Ebuyu	Ebu	1	7	DN-Mini	12	Indoor	0	0	0	0	0	0	0	0	0	0	0	0	0	0	0	0	0	0	0	0	0	6	0	0	0	0	1	2	1	2	2	4	2	2	2	2	2	1	2	1	5	2	1
Ebuyu	Ebu	1	7	DN-Mini	12	Indoor	0	0	0	0	0	0	0	0	0	0	0	0	0	0	0	0	0	0	0	0	2	13	0	0	0	0	1	2	1	2	2	4	2	2	2	2	2	1	2	1	5	2	1
Ebuyu	Ebu	14	7	DN-Mini	12	Indoor	0	0	0	0	0	0	0	0	0	0	0	0	0	0	0	0	0	0	0	0	0	11	0	0	0	0	2	2	1	2	2	2	2	2	2	2	2	2	2	1	5	1	3
Ebuyu	Ebu	14	7	DN-Mini	12	Indoor	0	0	0	0	0	0	0	0	0	0	0	0	0	0	0	0	0	0	0	0	0	18	0	0	0	0	2	2	1	2	2	2	2	2	2	2	2	2	2	1	5	1	3
Ebuyu	Ebu	15	7	DN-Mini	12	Indoor	0	2	0	0	0	2	2	0	0	0	0	0	0	0	0	0	0	0	0	0	0	3	0	0	0	0	1	2	1	2	2	3	2	2	2	2	2	2	2	1	10	2	3
Mzelezi	Mze	1	7	DN-Mini	12	Indoor	0	0	0	0	0	0	0	0	0	0	0	0	0	0	0	0	0	0	0	0	0	0	0	0	0	0	2	2	1	1	2	6	2	2	3	2	2	2	2	2	0	2	3
Mzelezi	Mze	1	7	DN-Mini	12	Indoor	0	0	0	0	0	0	0	0	0	0	1	0	1	1	0	0	0	0	0	0	9	8	0	0	0	0	2	2	1	1	2	6	2	2	3	2	2	2	2	2	0	2	3
Mzelezi	Mze	14	7	DN-Mini	12	Indoor	0	0	0	0	0	0	0	0	0	0	1	0	1	1	0	0	0	0	0	0	0	9	0	0	0	0	1	2	1	2	2	5	2	2	3	2	2	1	1	1	10	2	2
Mzelezi	Mze	14	7	DN-Mini	12	Indoor	0	0	0	0	0	0	0	0	0	0	0	0	0	0	0	0	0	0	0	0	1	4	0	0	0	0	1	2	1	2	2	5	2	2	3	2	2	1	1	1	10	2	2
Mzelezi	Mze	15	7	DN-Mini	12	Indoor	0	0	0	0	0	0	0	0	0	0	1	1	2	1	0	0	0	0	0	0	0	14	0	0	0	0	1	2	1	2	2	3	2	2	1	2	1	1	1	1	15	3	2
Mzelezi	Mze	15	7	DN-Mini	12	Indoor	0	0	0	0	0	0	0	0	4	0	0	0	4	4	0	0	0	0	0	0	0	18	0	0	0	0	1	2	1	2	2	3	2	2	1	2	1	1	1	1	15	3	2
Chirombora	Chi	1	7	DN-Mini	12	Indoor	0	0	0	0	0	0	0	0	0	0	0	0	0	0	0	0	0	0	0	0	0	26	0	0	0	0	1	2	1	1	2	3	2	2	2	2	2	1	1	1	7	1	4
Chirombora	Chi	1	7	DN-Mini	12	Indoor	0	0	0	0	0	0	0	0	1	0	0	0	1	1	0	0	0	0	0	0	0	18	0	0	0	0	1	2	1	1	2	3	2	2	2	2	2	1	1	1	7	1	4
Chirombora	Chi	14	7	DN-Mini	12	Indoor	0	0	0	0	0	0	0	0	0	0	0	0	0	0	0	0	0	0	0	0	4	26	0	0	0	0	1	2	1	1	2	3	2	2	2	2	2	1	1	1	5	3	4
Chirombora	Chi	14	7	DN-Mini	12	Indoor	0	0	0	0	0	0	0	0	1	0	0	0	1	1	0	0	0	0	0	0	4	29	0	0	0	0	1	2	1	1	2	3	2	2	2	2	2	1	1	1	5	3	4
Chirombora	Chi	15	7	DN-Mini	12	Indoor	0	0	0	0	0	0	0	0	0	0	0	0	0	0	0	0	0	0	0	0	0	14	0	0	0	0	1	2	1	2	2	2	2	2	2	2	2	1	1	1	4	2	4
Chirombora	Chi	15	7	DN-Mini	12	Indoor	0	0	0	0	0	0	0	0	0	0	0	0	0	0	0	0	0	0	0	0	0	22	0	0	0	0	1	2	1	2	2	2	2	2	2	2	2	1	1	1	4	2	4
Ebuyu	Ebu	15	7	DN-Mini	12	Indoor	0	0	0	0	0	0	0	0	1	0	0	0	1	1	0	0	0	0	0	0	0	9	0	0	0	0	1	2	1	2	2	3	2	2	2	2	2	2	2	1	10	2	3
Mzelezi	Mze	1	8	CDC-light	3	Indoor	0	2	0	0	0	2	2	0	0	0	0	0	0	0	0	0	0	0	0	0	0	6	0	0	0	0	2	2	1	1	2	0	2	1	2	2	2	1	1	1	10	2	3
Mzelezi	Mze	1	8	Prokopack_CDC	5	Indoor	0	0	0	0	0	0	0	0	0	0	0	0	0	0	0	0	0	0	0	0	0	7	0	0	0	0	2	2	1	1	2	0	2	1	2	2	2	1	1	1	10	2	3
Mzelezi	Mze	23	8	CDC-light	3	Indoor	0	3	0	0	0	3	3	0	2	0	0	0	2	2	0	0	0	0	0	0	0	67	0	0	0	0	1	2	1	2	2	7	2	2	3	1	2	1	1	1	8	3	3
Mzelezi	Mze	24	8	CDC-light	3	Indoor	0	7	0	0	0	7	7	0	4	0	0	0	4	4	0	0	0	0	0	0	0	21	0	0	0	0	1	1	1	1	1	1	1	1	2	1	1	1	1	1	8	1	3
Mzelezi	Mze	25	8	CDC-light	3	Indoor	0	0	0	0	0	0	0	0	0	0	0	0	0	0	0	0	0	0	0	0	0	18	0	0	0	0	1	1	1	1	1	1	1	1	2	1	1	1	1	1	9	1	3
Chirombora	Chi	1	8	CDC-light	3	Indoor	0	0	0	0	0	0	0	0	0	0	0	0	0	0	0	0	0	0	0	0	8	39	0	0	0	0	1	1	1	1	1	1	1	1	1	1	1	1	1	1	5	2	3
Chirombora	Chi	1	8	Prokopack_CDC	5	Indoor	0	1	0	0	0	1	1	0	0	0	0	0	0	0	0	0	0	0	0	0	13	79	0	0	0	0	1	1	1	1	1	1	1	1	1	1	1	1	1	1	5	2	3
Chirombora	Chi	23	8	CDC-light	3	Indoor	0	2	0	0	0	2	2	0	0	0	0	0	0	0	0	0	0	0	0	0	7	56	0	0	0	0	2	2	1	2	2	3	2	2	3	2	2	2	2	1	9	3	3
Chirombora	Chi	24	8	CDC-light	3	Indoor	0	0	0	0	0	0	0	0	0	0	0	0	0	0	0	0	0	0	0	0	18	72	0	0	0	0	1	2	1	2	1	2	1	2	1	1	2	1	1	1	5	3	3
Chirombora	Chi	25	8	CDC-light	3	Indoor	0	2	0	0	0	2	2	0	0	0	0	0	0	0	0	0	0	0	0	0	8	42		0	0	0	1	2	1	2	1	6	2	2	1	1	2	1	1	1	5	2	2
Mzelezi	Mze	1	9	Prokopack_CDC	5	Indoor	0	12	0	0	0	12	12	0	0	0	0	0	0	0	0	0	0	0	0	0	0	0	0	0	0	0	2	2	1	1	2	0	2	1	2	2	2	1	1	1	10	2	3
Ebuyu	Ebu	1	8	CDC-light	3	Indoor	0	0	0	0	0	0	0	0	0	0	0	0	0	0	0	0	0	0	0	0	9	10	0	0	0	0	1	2	1	1	2	0	2	1	2	2	2	1	2	1	25	1	1
Ebuyu	Ebu	1	8	Prokopack_CDC	5	Indoor
Ebuyu	Ebu	23	8	CDC-light	3	Indoor	0	0	0	0	0	0	0	0	0	0	0	0	0	0	0	0	0	0	0	0	0	72	0	0	0	0	1	1	1	1	1	1	1	1	2	1	1	1	1	1	11	2	2
Ebuyu	Ebu	24	8	CDC-light	3	Indoor	0	0	0	0	0	0	0	0	1	0	0	0	1	1	0	0	0	0	0	0	0	14	0	0	0	0	1	1	1	1	1	3	1	2	2	1	2	1	1	1	12	3	3
Ebuyu	Ebu	25	8	CDC-light	3	Indoor	0	0	0	0	0	0	0	0	2	0	0	0	2	2	0	0	0	0	0	0	0	22	0	1	0	0	1	2	1	1	1	1	1	1	2	1	2	1	1	1	17	2	2
Ebuyu	Ebu	1	8	DN-Mini	12	Indoor	0	0	0	0	0	0	0	0	0	0	0	0	0	0	0	0	0	0	0	0	0	0	0	0	0	1	1	2	1	2	2	4	2	2	2	2	2	1	2	1	5	2	1
Ebuyu	Ebu	1	8	DN-Mini	12	Indoor	0	0	0	0	0	0	0	0	0	0	0	0	0	0	0	0	0	0	0	0	0	0	0	0	0	0	1	2	1	2	2	4	2	2	2	2	2	1	2	1	5	2	1
Ebuyu	Ebu	1	8	DN-Mini	12	Outdoor	0	0	0	0	0	0	0	0	0	0	0	0	0	0	0	0	0	0	0	0	0	0	0	0	0	0	1	2	1	2	2	4	2	2	2	2	2	1	2	1	5	2	1
Ebuyu	Ebu	1	8	DN-Mini	12	Outdoor	0	0	0	0	0	0	0	0	0	0	0	0	0	0	0	0	0	0	0	0	0	0	0	0	0	0	1	2	1	2	2	4	2	2	2	2	2	1	2	1	5	2	1
Ebuyu	Ebu	1	8	Prokopack_DN-Mini	5	Indoor	0	0	0	0	0	0	0	0	0	0	0	0	0	0	0	0	0	0	0	0	0	0	0	0	0	0	1	2	1	2	2	4	2	2	2	2	2	1	2	1	5	2	1
Ebuyu	Ebu	1	8	Prokopack_DN-Mini	5	Outdoor	0	0	0	0	0	0	0	0	0	0	0	0	0	0	0	0	0	0	0	0	0	0	0	0	0	0	1	2	1	2	2	4	2	2	2	2	2	1	2	1	5	2	1
Ebuyu	Ebu	16	8	DN-Mini	12	Indoor	0	0	0	0	0	0	0	0	0	0	0	0	0	0	0	0	0	0	0	0	0	0	0	0	0	0	1	2	1	2	2	9	1	2	2	2	2	2	2	1	20	3	3
Ebuyu	Ebu	16	8	DN-Mini	12	Indoor	0	0	0	0	0	0	0	0	0	0	0	0	0	0	0	0	0	0	0	0	0	0	0	0	0	0	1	2	1	2	2	9	1	2	2	2	2	2	2	1	20	3	3
Ebuyu	Ebu	17	8	DN-Mini	12	Indoor	0	0	0	0	0	0	0	0	0	0	0	0	0	0	0	0	0	0	0	0	0	0	0	0	0	0	1	2	1	2	1	6	2	2	2	2	2	1	1	1	7	2	3
Ebuyu	Ebu	17	8	DN-Mini	12	Indoor	0	0	0	0	0	0	0	0	0	0	0	0	0	0	0	0	0	0	0	0	0	0	0	0	0	0	1	2	1	2	1	6	2	2	2	2	2	1	1	1	7	2	3
Mzelezi	Mze	1	8	DN-Mini	12	Indoor	0	0	0	0	0	0	0	0	2	0	0	0	2	2	0	0	0	0	0	0	0	12	0	0	0	0	2	2	1	1	2	6	2	2	3	2	2	2	2	2	0	2	3
Mzelezi	Mze	1	8	DN-Mini	12	Indoor	0	0	0	0	0	0	0	0	0	0	0	0	0	0	0	0	0	0	0	0	0	9	0	0	0	0	2	2	1	1	2	6	2	2	3	2	2	2	2	2	0	2	3
Mzelezi	Mze	1	8	DN-Mini	12	Outdoor	0	0	0	0	0	0	0	0	0	0	0	0	0	0	0	0	0	0	0	0	0	29	0	0	0	0	2	2	1	1	2	6	2	2	3	2	2	2	2	2	0	2	3
Mzelezi	Mze	1	8	DN-Mini	12	Outdoor	0	0	0	0	0	0	0	0	1	0	0	0	1	1	0	0	0	0	0	0	0	14	0	0	0	0	2	2	1	1	2	6	2	2	3	2	2	2	2	2	0	2	3
Mzelezi	Mze	1	8	Prokopack_DN-Mini	5	Indoor	0	0	0	0	0	0	0	0	0	0	0	0	0	0	0	0	0	0	0	0	0	0	0	0	0	0	2	2	1	1	2	6	2	2	3	2	2	2	2	2	0	2	3
Mzelezi	Mze	1	8	Prokopack_DN-Mini	5	Outdoor	0	0	0	0	0	0	0	0	0	0	0	0	0	0	0	0	0	0	0	0	0	0	0	0	0	0	2	2	1	1	2	6	2	2	3	2	2	2	2	2	0	2	3
Mzelezi	Mze	16	8	DN-Mini	12	Indoor	0	0	0	0	0	0	0	0	0	0	0	0	0	0	0	0	0	0	0	0	0	1	0	0	0	0	2	2	1	1	1	6	1	2	3	3	2	2	2	1	8	1	1
Mzelezi	Mze	16	8	DN-Mini	12	Indoor	0	0	0	0	0	0	0	0	0	0	0	0	0	0	0	0	0	0	0	0	0	39	0	0	0	0	2	2	1	1	1	6	1	2	3	3	2	2	2	1	8	1	1
Mzelezi	Mze	17	8	DN-Mini	12	Indoor	0	0	0	0	0	0	0	0	0	0	0	0	0	0	0	0	0	0	0	0	0	5	0	0	0	0	2	2	1	2	2	0	2	1	3	3	2	2	2	1	18	1	1
Mzelezi	Mze	17	8	DN-Mini	12	Indoor	0	0	0	1	0	1	1	0	4	0	0	0	4	4	0	0	0	0	0	0	0	61	0	0	0	0	2	2	1	2	2	0	2	1	3	3	2	2	2	1	18	1	1
Chirombora	Chi	1	8	DN-Mini	12	Indoor	0	0	0	0	0	0	0	0	0	0	0	0	0	0	0	0	0	0	0	0	0	0	0	0	0	0	1	2	1	1	2	3	2	2	2	2	2	1	1	1	7	1	4
Chirombora	Chi	1	8	DN-Mini	12	Indoor	0	0	0	0	0	0	0	0	0	0	0	0	0	0	0	0	0	0	0	0	0	0	0	0	0	0	1	2	1	1	2	3	2	2	2	2	2	1	1	1	7	1	4
Chirombora	Chi	1	8	DN-Mini	12	Outdoor	0	0	0	0	0	0	0	0	0	0	0	0	0	0	0	0	0	0	0	0	0	0	0	0	0	0	1	2	1	1	2	3	2	2	2	2	2	1	1	1	7	1	4
Chirombora	Chi	1	8	DN-Mini	12	Outdoor	0	0	0	0	0	0	0	0	0	0	0	0	0	0	0	0	0	0	0	0	0	0	0	0	0	0	1	2	1	1	2	3	2	2	2	2	2	1	1	1	7	1	4
Chirombora	Chi	1	8	Prokopack_DN-Mini	5	Indoor
Chirombora	Chi	1	8	Prokopack_DN-Mini	5	Outdoor
Chirombora	Chi	16	8	DN-Mini	12	Indoor	0	0	0	0	0	0	0	0	0	0	0	0	0	0	0	0	0	0	0	0	0	0	0	0	0	0	1	1	1	1	2	1	2	1	2	1	1	1	1	1	9	1	4
Chirombora	Chi	16	8	DN-Mini	12	Indoor	0	0	0	0	0	0	0	0	0	0	0	0	0	0	0	0	0	0	0	0	0	0	0	0	0	0	1	1	1	1	2	1	2	1	2	1	1	1	1	1	9	1	4
Chirombora	Chi	17	8	DN-Mini	12	Indoor	0	0	0	0	0	0	0	0	0	0	0	0	0	0	0	0	0	0	0	0	0	0	0	0	0	0	1	2	1	1	2	2	2	2	2	2	2	1	2	1	6	4	4
Chirombora	Chi	17	8	DN-Mini	12	Indoor	0	0	0	0	0	0	0	0	0	0	0	0	0	0	0	0	0	0	0	0	0	0	0	0	0	0	1	2	1	1	2	2	2	2	2	2	2	1	2	1	6	4	4
Mzelezi	Mze	1	9	CDC-light	3	Indoor	0	3	0	0	0	3	3	0	2	0	0	0	2	2	0	0	0	0	0	0	12	49	0	0	0	0	2	2	1	1	2	0	2	1	2	2	2	1	1	1	10	2	3
Mzelezi	Mze	26	9	CDC-light	3	Indoor	0	0	0	0	0	0	0	0	0	0	0	0	0	0	0	0	0	0	0	0	3	16	0	0	0	0	1	1	1	1	1	1	1	1	1	1	2	1	1	1	9	1	3
Mzelezi	Mze	27	9	CDC-light	3	Indoor	0	0	8	0	0	8	8	1	2	0	0	0	2	2	0	0	3	0	3	3	9	41	0	0	0	0	1	1	1	1	1	0	1	1	2	1	1	1	1	1	10	1	3
Mzelezi	Mze	28	9	CDC-light	3	Indoor	0	0	0	0	0	0	0	0	0	0	0	0	0	0	0	0	0	0	0	0	0	27	0	0	0	0	1	1	1	2	1	5	1	2	2	1	2	1	1	1	10	1	3
Chirombora	Chi	1	9	CDC-light	3	Indoor	0	0	0	0	0	0	0	0	0	0	0	0	0	0	0	0	0	0	0	0	0	29	0	3	0	0	1	1	1	1	1	1	1	1	1	1	1	1	1	1	5	2	3
Chirombora	Chi	1	9	Prokopack_CDC	5	Indoor	0	0	0	0	0	0	0	0	0	0	0	0	0	0	0	0	0	0	0	0	7	23	0	0	0	0	1	1	1	1	1	1	1	1	1	1	1	1	1	1	5	2	3
Chirombora	Chi	26	9	CDC-light	3	Indoor	0	0	0	0	0	0	0	0	0	0	0	0	0	0	0	0	0	0	0	0	7	46	0	0	0	0	1	2	1	2	2	5	2	2	2	2	2	1	1	1	10	3	3
Chirombora	Chi	27	9	CDC-light	3	Indoor	0	9	0	0	0	9	9	0	0	0	0	0	0	0	0	0	0	0	0	0	21	37	0	0	0	0	1	2	1	2	1	2	1	1	1	1	1	1	1	1	4	2	1
Chirombora	Chi	28	9	CDC-light	3	Indoor	0	0	0	0	0	0	0	0	0	0	0	0	0	0	0	0	0	0	0	0	0	59	0	0	0	0	1	2	1	2	1	4	1	2	3	1	2	2	1	1	6	3	3
Mzelezi	Mze	1	9	DN-Mini	12	Indoor	0	0	0	0	0	0	0	0	0	0	0	0	0	0	0	0	0	0	0	0	0	9	0	0	0	0	2	2	1	1	2	6	2	2	3	2	2	2	2	2	0	2	3
Mzelezi	Mze	1	9	DN-Mini	12	Indoor	0	0	0	0	0	0	0	0	0	0	0	0	0	0	0	0	0	0	0	0	0	8	0	0	0	0	2	2	1	1	2	6	2	2	3	2	2	2	2	2	0	2	3
Mzelezi	Mze	18	9	DN-Mini	12	Indoor	0	0	0	0	0	0	0	0	0	0	0	0	0	0	0	0	0	0	0	0	0	12	0	0	0	0	1	2	1	1	1	3	1	2	2	2	2	1	1	1	10	1	1
Mzelezi	Mze	18	9	DN-Mini	12	Indoor	0	0	0	0	0	0	0	0	0	0	0	0	0	0	0	0	0	0	0	0	0	4	0	0	0	0	1	2	1	1	1	3	1	2	2	2	2	1	1	1	10	1	1
Mzelezi	Mze	19	9	DN-Mini	12	Indoor	0	0	0	0	0	0	0	0	0	0	0	0	0	0	0	0	0	0	0	0	0	1	0	0	0	0	1	2	1	2	1	6	1	2	2	2	2	1	1	1	11	3	3
Mzelezi	Mze	19	9	DN-Mini	12	Indoor	0	0	0	0	0	0	0	0	0	0	0	0	0	0	0	0	0	0	0	0	0	3	0	0	0	0	1	2	1	2	1	6	1	2	2	2	2	1	1	1	11	3	3
Chirombora	Chi	1	9	DN-Mini	12	Indoor	0	0	0	0	0	0	0	0	0	0	0	0	0	0	0	0	0	0	0	0	0	3	0	0	0	0	1	2	1	1	2	3	2	2	2	2	2	1	1	1	7	1	4
Chirombora	Chi	1	9	DN-Mini	12	Indoor	0	0	0	0	0	0	0	0	0	0	0	0	0	0	0	0	0	0	0	0	0	7	0	0	0	0	1	2	1	1	2	3	2	2	2	2	2	1	1	1	7	1	4
Chirombora	Chi	18	9	DN-Mini	12	Indoor	0	0	0	0	0	0	0	0	0	0	0	0	0	0	0	0	0	0	0	0	0	15	0	0	0	0	1	1	1	1	2	1	2	1	2	1	1	1	1	1	3	1	4
Chirombora	Chi	18	9	DN-Mini	12	Indoor	0	0	0	0	0	0	0	0	0	0	0	0	0	0	0	0	0	0	0	0	0	6	0	0	0	0	1	1	1	1	2	1	2	1	2	1	1	1	1	1	3	1	4
Chirombora	Chi	19	9	DN-Mini	12	Indoor	0	0	0	0	0	0	0	0	2	0	0	0	2	2	0	0	0	0	0	0	0	2	0	0	0	0	1	2	1	2	2	6	2	2	2	1	2	1	1	1	5	3	4
Chirombora	Chi	19	9	DN-Mini	12	Indoor	0	0	0	0	0	0	0	0	0	0	0	0	0	0	0	0	0	0	0	0	0	9	0	0	0	0	1	2	1	2	2	6	2	2	2	1	2	1	1	1	5	3	4
Ebuyu	Ebu	1	9	CDC-light	3	Indoor	0	0	0	0	0	0	0	0	0	0	0	0	0	0	0	0	0	0	0	0	8	33	0	0	0	0	1	2	1	1	2	0	2	1	2	2	2	1	2	1	25	1	1
Ebuyu	Ebu	1	9	Prokopack_CDC	5	Indoor	0	0	0	0	0	0	0	0	0	0	0	0	0	0	0	0	0	0	0	0	0	19	0	0	0	0	1	2	1	1	2	0	2	1	2	2	2	1	2	1	25	1	1
Ebuyu	Ebu	26	9	CDC-light	3	Indoor	0	2	0	0	0	2	2	0	0	0	0	0	0	0	0	0	0	0	0	0	6	41	0	0	0	0	1	2	1	1	2	3	2	2	3	2	2	1	1	1	9	2	2
Ebuyu	Ebu	27	9	CDC-light	3	Indoor	0	5	0	0	0	5	5	0	0	0	0	0	0	0	0	0	0	0	0	0	21	103	0	0	0	0	1	2	1	2	1	4	1	2	2	2	1	2	1	1	14	2	2
Ebuyu	Ebu	28	9	CDC-light	3	Indoor	0	0	0	0	0	0	0	0	0	0	0	0	0	0	0	0	0	0	0	0	9	31	0	0	0	0	1	2	1	2	2	6	1	2	2	1	2	1	1	1	14	3	2
Ebuyu	Ebu	1	9	DN-Mini	12	Indoor	0	0	0	0	0	0	0	0	0	0	0	0	0	0	0	0	0	0	0	0	0	4	0	0	0	0	1	2	1	2	2	4	2	2	2	2	2	1	2	1	5	2	1
Ebuyu	Ebu	1	9	DN-Mini	12	Indoor	0	0	0	0	0	0	0	0	0	0	0	0	0	0	0	0	0	0	0	0	0	9	0	0	0	0	1	2	1	2	2	4	2	2	2	2	2	1	2	1	5	2	1
Ebuyu	Ebu	18	9	DN-Mini	12	Indoor	0	0	0	0	0	0	0	0	0	0	0	0	0	0	0	0	0	0	0	0	0	17	0	0	0	0	1	2	1	1	1	9	1	2	1	1	2	1	1	1	15	2	3
Ebuyu	Ebu	18	9	DN-Mini	12	Indoor	0	0	0	0	0	0	0	0	0	0	0	0	0	0	0	0	0	0	0	0	0	14	0	0	0	0	1	2	1	1	1	9	1	2	1	1	2	1	1	1	15	2	3
Ebuyu	Ebu	19	9	DN-Mini	12	Indoor	0	0	0	0	0	0	0	0	3	0	0	0	3	3	0	0	0	0	0	0	0	0	0	0	0	0	1	1	1	1	1	0	1	1	2	2	2	1	1	1	30	1	2
Ebuyu	Ebu	19	9	DN-Mini	12	Indoor	0	0	0	0	0	0	0	0	0	0	0	0	0	0	0	0	0	0	0	0	0	4	0	0	0	0	1	1	1	1	1	0	1	1	2	2	2	1	1	1	30	1	2
Mzelezi	Mze	1	10	CDC-light	3	Indoor	0	1	0	0	0	1	1	0	2	0	0	0	2	2	0	0	0	0	0	0	0	15	0	0	0	0	2	2	1	1	2	0	2	1	2	2	2	1	1	1	10	2	3
Mzelezi	Mze	1	10	Prokopack_CDC	5	Indoor	0	0	0	0	0	0	0	0	0	0	0	0	0	0	0	0	0	0	0	0	17	50	0	0	0	0	2	2	1	1	2	0	2	1	2	2	2	1	1	1	10	2	3
Mzelezi	Mze	29	10	CDC-light	3	Indoor	0	0	0	0	0	0	0	0	0	0	0	0	0	0	0	0	0	0	0	0	0	7	0	0	0	0	1	2	1	2	2	6	2	2	2	1	2	1	1	1	6	2	3
Mzelezi	Mze	30	10	CDC-light	3	Indoor	0	0	0	0	0	0	0	0	0	0	0	0	0	0	0	0	0	0	0	0	5	12	0	0	0	0	1	1	1	1	1	1	1	1	2	1	1	3	1	1	8	1	3
Mzelezi	Mze	31	10	CDC-light	3	Indoor	0	0	0	0	0	0	0	0	0	0	0	0	0	0	0	0	0	0	0	0	0	9	0	0	0	0	1	2	1	2	2	2	2	2	2	2	2	1	1	1	9	1	3
Chirombora	Chi	1	10	CDC-light	3	Indoor	0	0	0	0	0	0	0	0	1	0	0	0	1	1	0	0	0	0	0	0	6	18	0	0	0	0	1	1	1	1	1	1	1	1	1	1	1	1	1	1	5	2	3
Chirombora	Chi	1	10	Prokopack_CDC	5	Indoor	0	0	0	0	0	0	0	0	0	0	0	0	0	0	0	0	0	0	0	0	3	16	0	0	0	0	1	1	1	1	1	1	1	1	1	1	1	1	1	1	5	2	3
Chirombora	Chi	31	10	CDC-light	3	Indoor	0	0	0	0	0	0	0	0	0	0	0	0	0	0	0	0	0	0	0	0	0	61	0	0	0	0	2	2	1	4	1	2	2	2	3	3	2	1	1	1	5	3	3
Chirombora	Chi	30	10	CDC-light	3	Indoor	0	1	0	0	0	1	1	0	0	0	0	0	0	0	0	0	0	0	0	0	9	31	0	0	0	0	2	2	2	4	2	2	2	2	3	3	2	1	1	1	7	2	3
Chirombora	Chi	29	10	CDC-light	3	Indoor	0	0	0	0	0	0	0	0	0	0	0	0	0	0	0	0	0	0	0	0	0	16	0	0	0	0	2	2	1	2	2	4	2	2	3	3	2	2	2	1	5	3	3
Mzelezi	Mze	1	10	DN-Mini	12	Indoor	0	0	0	0	0	0	0	0	0	0	0	0	0	0	0	0	0	0	0	0	0	8	0	0	0	0	2	2	1	1	2	6	2	2	3	2	2	2	2	2	0	2	3
Mzelezi	Mze	1	10	DN-Mini	12	Indoor	0	0	0	0	0	0	0	0	0	0	0	0	0	0	0	0	0	0	0	0	0	3	0	0	0	0	2	2	1	1	2	6	2	2	3	2	2	2	2	2	0	2	3
Mzelezi	Mze	20	10	DN-Mini	12	Indoor	0	0	0	0	0	0	0	0	0	0	0	0	0	0	0	0	0	0	0	0	0	4	0	0	0	0	2	2	1	1	2	3	2	2	3	3	2	2	1	1	13	3	1
Mzelezi	Mze	20	10	DN-Mini	12	Indoor	0	0	0	0	0	0	0	0	0	0	0	0	0	0	0	0	0	0	0	0	0	1	0	0	0	0	2	2	1	1	2	3	2	2	3	3	2	2	1	1	13	3	1
Mzelezi	Mze	21	10	DN-Mini	12	Indoor	0	0	0	0	0	0	0	0	3	0	0	0	3	3	0	0	0	0	0	0	0	12	0	0	0	0	2	2	1	2	2	6	2	2	3	3	2	2	2	1	10	3	1
Mzelezi	Mze	21	10	DN-Mini	12	Indoor	0	0	0	0	0	0	0	0	0	0	0	0	0	0	0	0	0	0	0	0	0	6	0	0	0	0	2	2	1	2	2	6	2	2	3	3	2	2	2	1	10	3	1
Chirombora	Chi	1	10	DN-Mini	12	Indoor	0	0	0	0	0	0	0	0	0	0	0	0	0	0	0	0	0	0	0	0	0	10	0	0	0	0	1	2	1	1	2	3	2	2	2	2	2	1	1	1	7	1	4
Chirombora	Chi	1	10	DN-Mini	12	Indoor	0	0	0	0	0	0	0	0	0	0	0	0	0	0	0	0	0	0	0	0	0	3	0	0	0	0	1	2	1	1	2	3	2	2	2	2	2	1	1	1	7	1	4
Chirombora	Chi	20	10	DN-Mini	12	Indoor	0	0	0	0	0	0	0	0	0	0	0	0	0	0	0	0	0	0	0	0	0	3	0	0	0	0	1	2	1	1	1	4	1	2	2	2	2	1	1	1	16	2	4
Chirombora	Chi	20	10	DN-Mini	12	Indoor	0	0	0	0	0	0	0	0	0	0	0	0	0	0	0	0	0	0	0	0	0	1	0	0	0	0	1	2	1	1	1	4	1	2	2	2	2	1	1	1	16	2	4
Chirombora	Chi	21	10	DN-Mini	12	Indoor	0	0	0	0	0	0	0	0	0	0	0	0	0	0	0	0	0	0	0	0	0	7	0	0	0	0	1	2	1	2	2	2	2	2	2	1	2	1	1	1	7	2	4
Chirombora	Chi	21	10	DN-Mini	12	Indoor	0	0	0	0	0	0	0	0	0	0	0	0	0	0	0	0	0	0	0	0	0	11	0	0	0	0	1	2	1	2	2	2	2	2	2	1	2	1	1	1	7	2	4
Ebuyu	Ebu	1	10	CDC-light	3	Indoor	0	0	0	0	0	0	0	0	0	0	0	0	0	0	0	0	0	0	0	0	2	8	0	0	0	0	1	2	1	1	2	0	2	1	2	2	2	1	2	1	25	1	1
Ebuyu	Ebu	1	10	Prokopack_CDC	5	Indoor	0	0	0	0	0	0	0	0	0	0	0	0	0	0	0	0	0	0	0	0	0	37	0	0	0	0	1	2	1	1	2	0	2	1	2	2	2	1	2	1	25	1	1
Ebuyu	Ebu	29	10	CDC-light	3	Indoor	0	0	0	0	0	0	0	0	4	0	0	0	4	4	0	0	0	0	0	0	0	18	0	0	0	0	1	1	1	1	1	1	1	1	2	1	1	1	1	1	13	1	1
Ebuyu	Ebu	30	10	CDC-light	3	Indoor	0	0	0	0	0	0	0	0	0	0	0	0	0	0	0	0	0	0	0	0	0	16	0	0	0	0	1	2	1	2	2	4	2	2	2	2	2	1	1	1	9	3	3
Ebuyu	Ebu	31	10	CDC-light	3	Indoor	0	0	0	0	0	0	0	0	0	0	0	0	0	0	0	0	0	0	0	0	0	12	0	0	0	0	1	1	1	1	1	1	1	1	2	1	1	3	1	1	8	2	3
Ebuyu	Ebu	1	10	DN-Mini	12	Indoor	0	0	0	0	0	0	0	0	0	0	0	0	0	0	0	0	0	0	0	0	0	1	0	0	0	0	1	2	1	2	2	4	2	2	2	2	2	1	2	1	5	2	1
Ebuyu	Ebu	1	10	DN-Mini	12	Indoor	0	0	0	0	0	0	0	0	0	0	0	0	0	0	0	0	0	0	0	0	0	2	0	0	0	0	1	2	1	2	2	4	2	2	2	2	2	1	2	1	5	2	1
Ebuyu	Ebu	20	10	DN-Mini	12	Indoor	0	0	0	0	0	0	0	0	4	0	0	0	4	4	0	0	0	0	0	0	0	5	0	0	0	0	1	1	1	0	1	0	1	1	2	2	2	1	1	1	7	1	3
Ebuyu	Ebu	20	10	DN-Mini	12	Indoor	0	0	0	0	0	0	0	0	0	0	0	0	0	0	0	0	0	0	0	0	0	2	0	0	0	0	1	1	1	0	1	0	1	1	2	2	2	1	1	1	7	1	3
Ebuyu	Ebu	21	10	DN-Mini	12	Indoor	0	1	0	0	0	1	1	0	2	0	0	0	2	2	0	0	0	0	0	0	0	9	0	0	0	0	1	2	1	0	1	2	1	2	2	2	2	1	1	1	8	2	3
Ebuyu	Ebu	21	10	DN-Mini	12	Indoor	0	0	0	0	0	0	0	0	0	0	0	0	0	0	0	0	0	0	0	0	0	0	0	0	0	0	1	2	1	0	1	2	1	2	2	2	2	1	1	1	8	2	3
Mzelezi	Mze	1	11	CDC-light	3	Indoor	0	0	0	0	0	0	0	0	0	0	0	0	0	0	0	0	0	0	0	0	0	19	0	0	0	0	2	2	1	1	2	0	2	1	2	2	2	1	1	1	10	2	3
Mzelezi	Mze	1	11	Prokopack_CDC	5	Indoor	0	3	0	0	0	3	3	0	0	0	0	0	0	0	0	0	0	0	0	0	0	10	0	0	0	0	2	2	1	1	2	0	2	1	2	2	2	1	1	1	10	2	3
Mzelezi	Mze	32	11	CDC-light	3	Indoor	0	0	0	0	0	0	0	0	0	0	0	0	0	0	0	0	0	0	0	0	9	21	0	0	0	0	1	1	1	1	1	0	1	1	2	1	1	1	1	1	10	1	3
Mzelezi	Mze	33	11	CDC-light	3	Indoor	0	0	0	0	0	0	0	0	0	0	0	0	0	0	0	0	0	0	0	0	3	24	0	0	0	0	1	1	1	1	1	1	1	1	2	1	1	1	1	1	10	2	3
Mzelezi	Mze	34	11	CDC-light	3	Indoor	0	0	0	0	0	0	0	0	0	0	0	0	0	0	0	0	0	0	0	0	0	24	0	0	0	0	1	2	1	1	2	3	2	2	2	2	2	1	1	1	10	3	3
Chirombora	Chi	1	11	CDC-light	3	Indoor	0	0	0	0	0	0	0	0	0	0	0	0	0	0	0	0	0	0	0	0	0	3	0	0	0	0	1	1	1	1	1	1	1	1	1	1	1	1	1	1	5	2	3
Chirombora	Chi	1	11	Prokopack_CDC	5	Indoor	0	0	0	0	0	0	0	0	0	0	0	0	0	0	0	0	0	0	0	0	2	1	0	0	0	0	1	1	1	1	1	1	1	1	1	1	1	1	1	1	5	2	3
Chirombora	Chi	32	11	CDC-light	3	Indoor	0	15	0	0	0	15	15	0	10	0	0	0	10	10	0	0	0	0	0	0	16	42	0	0	0	0	1	1	1	1	2	2	1	2	1	1	1	1	1	1	15	1	3
Chirombora	Chi	33	11	CDC-light	3	Indoor	0	2	0	0	0	2	2	0	4	0	0	0	4	4	0	0	0	0	0	0	0	51	0	0	0	0	1	2	1	9		1	1	2	2	2	2	2	2	2	0	3	3
Chirombora	Chi	34	11	CDC-light	3	Indoor	0	0	0	0	0	0	0	0	0	0	0	0	0	0	0	0	0	0	0	0	0	36	0	0	0	0	1	2	1	2	2	6	2	2	2	2	2	1	1	1	10	3	3
Mzelezi	Mze	1	11	DN-Mini	12	Indoor	0	0	0	0	0	0	0	0	4	0	0	0	4	4	0	0	0	0	0	0	0	8	0	0	0	0	2	2	1	1	2	6	2	2	3	2	2	2	2	2	0	2	3
Mzelezi	Mze	1	11	DN-Mini	12	Indoor	0	1	0	0	0	1	1	0	2	0	0	0	2	2	0	0	0	0	0	0	0	9	0	0	0	0	2	2	1	1	2	6	2	2	3	2	2	2	2	2	0	2	3
Mzelezi	Mze	22	11	DN-Mini	12	Indoor	0	0	0	0	0	0	0	0	2	0	0	0	2	2	0	0	0	0	0	0	0	6	0	0	0	0	1	2	1	4	2	2	2	1	2	1	2	1	1	1	11	2	2
Mzelezi	Mze	22	11	DN-Mini	12	Indoor	0	1	0	0	0	1	1	0	0	0	0	0	0	0	0	0	0	0	0	0	0	10	0	0	0	0	1	2	1	4	2	2	2	1	2	1	2	1	1	1	11	2	2
Mzelezi	Mze	23	11	DN-Mini	12	Indoor	0	0	0	0	0	0	0	0	2	0	0	0	2	2	0	0	0	0	0	0	0	7	0	0	0	0	1	2	1	1	2	3	2	2	3	3	2	2	2	1	7	1	1
Mzelezi	Mze	23	11	DN-Mini	12	Indoor	0	0	0	0	0	0	0	0	2	0	0	0	2	2	0	0	0	0	0	0	0	8	0	0	0	0	1	2	1	1	2	3	2	2	3	3	2	2	2	1	7	1	1
Chirombora	Chi	1	11	DN-Mini	12	Indoor	0	0	0	0	0	0	0	0	2	0	0	0	2	2	0	0	0	0	0	0	0	13	0	0	0	0	1	2	1	1	2	3	2	2	2	2	2	1	1	1	7	1	4
Chirombora	Chi	1	11	DN-Mini	12	Indoor	0	0	0	0	0	0	0	0	1	0	0	0	1	1	0	0	0	0	0	0	0	6	0	0	0	0	1	2	1	1	2	3	2	2	2	2	2	1	1	1	7	1	4
Chirombora	Chi	22	11	DN-Mini	12	Indoor	0	0	0	0	0	0	0	0	0	0	0	0	0	0	0	0	0	0	0	0	0	15	0	0	0	0	1	1	1	1	2	1	2	1	2	1	1	1	1	1	7	2	4
Chirombora	Chi	22	11	DN-Mini	12	Indoor	0	0	0	0	0	0	0	0	1	0	0	0	1	1	0	0	0	0	0	0	0	14	0	0	0	0	1	1	1	1	2	1	2	1	2	1	1	1	1	1	7	2	4
Chirombora	Chi	23	11	DN-Mini	12	Indoor	0	0	0	0	0	0	0	0	3	0	0	0	3	3	0	0	0	0	0	0	0	12	0	0	0	0	1	1	1	1	2	1	2	1	2	1	1	1	1	1	5	2	4
Chirombora	Chi	23	11	DN-Mini	12	Indoor	0	1	0	0	0	1	1	0	3	0	0	0	3	3	0	0	0	0	0	0	0	10	0	0	0	0	1	1	1	1	2	1	2	1	2	1	1	1	1	1	5	2	4
Ebuyu	Ebu	1	11	CDC-light	3	Indoor	0	0	0	0	0	0	0	0	0	0	0	0	0	0	0	0	0	0	0	0	0	4	0	0	0	0	1	2	1	1	2	0	2	1	2	2	2	1	2	1	25	1	1
Ebuyu	Ebu	1	11	Prokopack_CDC	5	Indoor	0	0	0	0	0	0	0	0	0	0	0	0	0	0	0	0	0	0	0	0	0	11	0	0	0	0	1	2	1	1	2	0	2	1	2	2	2	1	2	1	25	1	1
Ebuyu	Ebu	32	11	CDC-light	3	Indoor	0	0	0	0	0	0	0	0	0	0	0	0	0	0	0	0	0	0	0	0	0	3	0	0	0	0	1	2	1	2	2	4	2	2	2	2	2	1	1	1	9	3	3
Ebuyu	Ebu	33	11	CDC-light	3	Indoor	0	1	0	3	0	4	4	0	6	0	0	0	6	6	0	0	0	0	0	0	0	19	0	0	0	0	1	1	1	1	2	0	2	1	2	1	2	1	1	1	9	1	3
Ebuyu	Ebu	34	11	CDC-light	3	Indoor	0	0	0	0	0	0	0	0	0	0	0	0	0	0	0	0	0	0	0	0	0	0	0	0	0	0	1	2	1	2	1	6	1	2	2	1	2	1	1	1	8	3	3
Ebuyu	Ebu	1	11	DN-Mini	12	Indoor	0	2	0	0	0	2	2	0	3	0	0	0	3	3	0	0	0	0	0	0	0	7	0	0	0	0	1	2	1	2	2	4	2	2	2	2	2	1	2	1	5	2	1
Ebuyu	Ebu	1	11	DN-Mini	12	Indoor	0	1	0	0	0	1	1	0	0	0	0	0	0	0	0	0	0	0	0	0	0	23	0	0	0	0	1	2	1	2	2	4	2	2	2	2	2	1	2	1	5	2	1
Ebuyu	Ebu	22	11	DN-Mini	12	Indoor	0	0	0	0	0	0	0	0	1	0	0	0	1	1	0	0	0	0	0	0	0	6	0	0	0	0	1	2	2	3	1	2	1	2	2	2	2	2	1	1	10	1	1
Ebuyu	Ebu	22	11	DN-Mini	12	Indoor	0	2	0	0	0	2	2	0	1	0	0	0	1	1	0	0	0	0	0	0	0	8	0	0	0	0	1	2	2	3	1	2	1	2	2	2	2	2	1	1	10	1	1
Ebuyu	Ebu	23	11	DN-Mini	12	Indoor	0	0	0	0	0	0	0	0	1	0	0	0	1	1	0	0	0	0	0	0	0	4	0	0	0	0	1	2	1	2	2	2	2	2	3	3	2	1	1	1	9	1	3
Ebuyu	Ebu	23	11	DN-Mini	12	Indoor	0	0	0	0	0	0	0	0	0	0	0	0	0	0	0	0	0	0	0	0	0	6	0	0	0	0	1	2	1	2	2	2	2	2	3	3	2	1	1	1	9	1	3
Mzelezi	Mze	1	11	DN-Mini	12	Indoor	0	0	0	0	0	0	0	0	3	0	0	0	3	3	0	0	0	0	0	0	0	11	0	0	0	1	2	2	1	1	2	6	2	2	3	2	2	2	2	2	0	2	3
Mzelezi	Mze	1	11	DN-Mini	12	Indoor	0	0	0	0	0	0	0	0	1	0	0	0	1	1	0	0	0	0	0	0	0	13	0	0	0	0	2	2	1	1	2	6	2	2	3	2	2	2	2	2	0	2	3
Mzelezi	Mze	1	12	CDC-light	3	Indoor	0	0	0	0	0	0	0	0	2	0	0	0	2	2	0	0	0	0	0	0	2	16	0	0	0	0	2	2	1	1	2	0	2	1	2	2	2	1	1	1	10	2	3
Mzelezi	Mze	1	12	Prokopack_CDC	5	Indoor	0	0	0	0	0	0	0	0	0	0	0	0	0	0	0	0	0	0	0	0	0	29	0	0	0	0	2	2	1	1	2	0	2	1	2	2	2	1	1	1	10	2	3
Mzelezi	Mze	35	12	CDC-light	3	Indoor	0	0	0	0	0	0	0	0	0	0	0	0	0	0	0	0	0	0	0	0	0	18	0	0	0	0	1	1	1	1	1	1	1	1	2	1	1	1	1	1	8	1	3
Mzelezi	Mze	36	12	CDC-light	3	Indoor	0	0	0	0	0	0	0	0	0	0	0	0	0	0	0	0	0	0	0	0	0	4	0	0	0	0	1	2	1	2	2	4	2	2	2	2	1	1	1	1	9	3	1
Mzelezi	Mze	37	12	CDC-light	3	Indoor	0	0	0	0	0	0	0	0	0	0	0	0	0	0	0	0	0	0	0	0	0	21	0	0	0	0	1	2	1	2	2	4	2	2	2	1	2	1	1	1	12	2	3
Chirombora	Chi	1	12	CDC-light	3	Indoor	0	0	0	0	0	0	0	0	3	0	0	0	3	3	0	0	0	0	0	0	0	16	0	0	0	0	1	1	1	1	1	1	1	1	1	1	1	1	1	1	5	2	3
Chirombora	Chi	1	12	Prokopack_CDC	5	Indoor	0	0	0	0	0	0	0	0	0	0	0	0	0	0	0	0	0	0	0	0	0	19	0	0	0	0	1	1	1	1	1	1	1	1	1	1	1	1	1	1	5	2	3
Chirombora	Chi	35	12	CDC-light	3	Indoor	0	2	0	0	0	2	2	0	2	0	0	0	2	2	0	0	0	0	0	0	0	18	0	0	0	0	2	2	1	2	2	2	2	2	3	3	2	1	1	1	9	2	2
Chirombora	Chi	36	12	CDC-light	3	Indoor	0	1	0	0	0	1	1	0	8	0	0	0	8	8	0	0	0	0	0	0	0	20	0	0	0	0	1	2	1	2	2	1	2	2	3	3	2	1	1	1	3	2	3
Chirombora	Chi	37	12	CDC-light	3	Indoor	0	2	0	0	0	2	2	0	4	0	0	0	4	4	0	0	0	0	0	0	0	18	0	0	0	0	2	2	1	2	2	2	2	2	3	3	2	1	1	1	9	2	2
Ebuyu	Ebu	1	12	CDC-light	3	Indoor	0	0	0	0	0	0	0	0	3	0	0	0	3	3	0	0	0	0	0	0	3	141	0	0	0	0	1	2	1	1	2	0	2	1	2	2	2	1	2	1	25	1	1
Ebuyu	Ebu	1	12	Prokopack_CDC	5	Indoor	0	0	0	0	0	0	0	0	0	0	0	0	0	0	0	0	0	0	0	0	0	11	0	0	0	0	1	2	1	1	2	0	2	1	2	2	2	1	2	1	25	1	1
Ebuyu	Ebu	35	12	CDC-light	3	Indoor	0	0	0	0	0	0	0	0	1	0	0	0	1	1	0	0	0	0	0	0	2	23	0	0	0	0	1	1	1	1	1	0	2	1	2	1	1	1	2	1	11	2	3
Ebuyu	Ebu	36	12	CDC-light	3	Indoor	0	0	0	0	0	0	0	0	0	0	0	0	0	0	0	0	0	0	0	0	3	38	0	0	0	0	2	2	1	2	2	2	2	2	3	3	2	1	1	1	8	1	3
Ebuyu	Ebu	37	12	CDC-light	3	Indoor	0	0	0	0	0	0	0	0	0	0	0	0	0	0	0	0	0	0	0	0	1	7	0	0	0	0	1	2	1	2	2	6	2	2	2	2	2	1	1	1	9	2	3
Ebuyu	Ebu	1	12	DN-Mini	12	Indoor	0	0	0	0	0	0	0	0	0	0	0	0	0	0	0	0	0	0	0	0	0	24	0	0	0	0	1	2	1	2	2	4	2	2	2	2	2	1	2	1	5	2	1
Ebuyu	Ebu	1	12	DN-Mini	12	Indoor	0	1	0	0	0	1	1	0	0	0	0	0	0	0	0	0	0	0	0	0	0	17	0	0	0	0	1	2	1	2	2	4	2	2	2	2	2	1	2	1	5	2	1
Ebuyu	Ebu	1	12	DN-Mini	12	Outdoor	0	0	0	0	0	0	0	0	0	0	0	0	0	0	0	0	0	0	0	0	0	13	0	0	0	0	1	2	1	2	2	4	2	2	2	2	2	1	2	1	5	2	1
Ebuyu	Ebu	1	12	DN-Mini	12	Outdoor	0	2	0	0	0	2	2	0	0	0	0	0	0	0	0	0	0	0	0	0	0	11	0	0	0	0	1	2	1	2	2	4	2	2	2	2	2	1	2	1	5	2	1
Ebuyu	Ebu	1	12	Prokopack_DN-Mini	5	Indoor	0	0	0	0	0	0	0	0	0	0	0	0	0	0	0	0	0	0	0	0	0	0	0	0	0	0	1	2	1	2	2	4	2	2	2	2	2	1	2	1	5	2	1
Ebuyu	Ebu	1	12	Prokopack_DN-Mini	5	Outdoor	0	0	0	0	0	0	0	0	0	0	0	0	0	0	0	0	0	0	0	0	0	0	0	0	0	0	1	2	1	2	2	4	2	2	2	2	2	1	2	1	5	2	1
Ebuyu	Ebu	24	12	DN-Mini	12	Indoor	0	1	0	0	0	1	1	0	0	0	0	0	0	0	0	0	0	0	0	0	0	12	0	0	0	0	1	2	1	1	1	3	1	2	2	2	2	1	1	1	10	1	1
Ebuyu	Ebu	24	12	DN-Mini	12	Indoor	0	0	0	0	0	0	0	0	1	0	0	0	1	1	0	0	0	0	0	0	0	15	0	0	0	0	1	2	1	1	1	3	1	2	2	2	2	1	1	1	10	1	1
Ebuyu	Ebu	25	12	DN-Mini	12	Indoor	0	0	0	0	0	0	0	0	0	0	0	0	0	0	0	0	0	0	0	0	0	12	0	0	0	0	1	2	1	1	1	1	1	2	2	2	2	1	1	1	5	1	1
Ebuyu	Ebu	25	12	DN-Mini	12	Indoor	0	0	0	0	0	0	0	0	2	0	0	0	2	2	0	0	0	0	0	0	0	16	0	0	0	0	1	2	1	1	1	1	1	2	2	2	2	1	1	1	5	1	1
Mzelezi	Mze	1	12	DN-Mini	12	Outdoor	0	0	0	0	0	0	0	0	0	0	4	0	4	4	0	0	0	0	0	0	0	18	0	0	0	0	2	2	1	1	2	6	2	2	3	2	2	2	2	2	0	2	3
Mzelezi	Mze	1	12	DN-Mini	12	Outdoor	0	1	0	0	0	1	1	0	4	0	0	0	4	4	0	0	0	0	0	0	0	9	0	0	0	0	2	2	1	1	2	6	2	2	3	2	2	2	2	2	0	2	3
Mzelezi	Mze	1	12	Prokopack_DN-Mini	5	Indoor	0	0	0	0	0	0	0	0	0	0	0	0	0	0	0	0	0	0	0	0	0	0	0	0	0	0	2	2	1	1	2	6	2	2	3	2	2	2	2	2	0	2	3
Mzelezi	Mze	1	12	Prokopack_DN-Mini	5	Outdoor
Mzelezi	Mze	24	12	DN-Mini	12	Indoor	0	1	0	0	0	1	1	0	2	0	0	0	2	2	0	0	0	0	0	0	0	12	0	0	0	0	2	2	1	1	1	6	2	2	3	3	2	2	2	1	10	2	2
Mzelezi	Mze	24	12	DN-Mini	12	Indoor	0	0	0	0	0	0	0	0	1	0	0	0	1	1	0	0	0	0	0	0	0	10	0	0	0	0	2	2	1	1	1	6	2	2	3	3	2	2	2	1	10	2	2
Mzelezi	Mze	25	12	DN-Mini	12	Indoor	0	0	0	0	0	0	0	0	4	0	0	0	4	4	0	0	0	0	0	0	0	17	0	0	0	0	1	2	1	0	2	3	2	2	3	3	2	2	2	2	0	3	3
Mzelezi	Mze	25	12	DN-Mini	12	Indoor	0	0	0	0	0	0	0	0	5	0	0	0	5	5	0	0	0	0	0	0	0	21	0	0	0	0	1	2	1	0	2	3	2	2	3	3	2	2	2	2	0	3	3
Chirombora	Chi	1	12	DN-Mini	12	Indoor	0	0	0	0	0	0	0	0	5	0	0	0	5	5	0	0	0	0	0	0	0	20	0	3	0	0	1	2	1	1	2	3	2	2	2	2	2	1	1	1	7	1	4
Chirombora	Chi	1	12	DN-Mini	12	Indoor	0	0	0	0	0	0	0	0	2	0	0	0	2	2	0	0	0	0	0	0	0	15	0	0	0	0	1	2	1	1	2	3	2	2	2	2	2	1	1	1	7	1	4
Chirombora	Chi	1	12	DN-Mini	12	Outdoor	0	5	0	0	0	5	5	0	0	0	0	0	0	0	0	0	0	0	0	0	0	38	0	0	0	0	1	2	1	1	2	3	2	2	2	2	2	1	1	1	7	1	4
Chirombora	Chi	1	12	DN-Mini	12	Outdoor	0	0	0	0	0	0	0	0	2	0	0	0	2	2	0	0	0	0	0	0	0	23	0	0	0	0	1	2	1	1	2	3	2	2	2	2	2	1	1	1	7	1	4
Chirombora	Chi	1	12	Prokopack_DN-Mini	5	Indoor	0	0	0	0	0	0	0	0	0	0	0	0	0	0	0	0	0	0	0	0	0	0	0	0	0	0	1	2	1	1	2	3	2	2	2	2	2	1	1	1	7	1	4
Chirombora	Chi	1	12	Prokopack_DN-Mini	5	Outdoor
Chirombora	Chi	24	12	DN-Mini	12	Indoor	0	0	0	0	0	0	0	0	1	0	0	0	1	1	0	0	0	0	0	0	0	9	0	0	0	0	1	2	1	2	2	6	2	2	2	2	2	1	1	1	6	3	4
Chirombora	Chi	24	12	DN-Mini	12	Indoor	0	0	0	0	0	0	0	0	1	0	0	0	1	1	0	0	0	0	0	0	0	15	0	0	0	0	1	2	1	2	2	6	2	2	2	2	2	1	1	1	6	3	4
Chirombora	Chi	25	12	DN-Mini	12	Indoor	0	0	0	0	0	0	0	0	0	0	0	0	0	0	0	0	0	0	0	0	0	12	0	0	0	0	1	2	1	2	2	2	2	2	2	1	2	1	1	1	4	2	4
Chirombora	Chi	25	12	DN-Mini	12	Indoor	0	0	0	0	0	0	0	0	0	0	0	0	0	0	0	0	0	0	0	0	0	18	0	0	0	0	1	2	1	2	2	2	2	2	2	1	2	1	1	1	4	2	4
Mzelezi	Mze	1	13	DN-Mini	12	Indoor	0	0	0	0	0	0	0	0	0	0	4	0	4	4	0	0	0	0	0	0	0	18	0	0	0	0	2	2	1	1	2	6	2	2	3	2	2	2	2	2	0	2	3
Mzelezi	Mze	1	13	DN-Mini	12	Indoor	0	0	0	0	0	0	0	0	4	0	0	0	4	4	0	0	0	0	0	0	0	14	0	0	0	0	2	2	1	1	2	6	2	2	3	2	2	2	2	2	0	2	3
Mzelezi	Mze	26	13	DN-Mini	12	Indoor	0	0	0	0	0	0	0	0	1	0	0	0	1	1	0	0	0	0	0	0	0	21	0	0	0	0	2	2	1	5	1	1	2	1	1	2	1	1	1	1	16	3	3
Mzelezi	Mze	26	13	DN-Mini	12	Indoor	0	0	0	0	0	0	0	0	0	0	2	0	2	2	0	0	0	0	0	0	0	18	0	0	0	0	2	2	1	5	1	1	2	1	1	2	1	1	1	1	16	3	3
Mzelezi	Mze	27	13	DN-Mini	12	Indoor	0	0	0	0	0	0	0	0	1	0	0	0	1	1	0	0	0	0	0	0	0	12	0	0	0	0	1	2	1	1	1	3	1	2	2	2	2	1	1	1	14	2	2
Mzelezi	Mze	27	13	DN-Mini	12	Indoor	0	0	0	0	0	0	0	0	2	0	0	0	2	2	0	0	0	0	0	0	0	24		0	0	0	1	2	1	1	1	3	1	2	2	2	2	1	1	1	14	2	2
Chirombora	Chi	1	13	DN-Mini	12	Indoor	0	0	0	0	0	0	0	0	0	0	0	0	0	0	0	0	0	0	0	0	0	18	0	0	0	0	1	2	1	1	2	3	2	2	2	2	2	1	1	1	7	1	4
Chirombora	Chi	1	13	DN-Mini	12	Indoor	0	0	0	0	0	0	0	0	2	0	0	0	2	2	0	0	0	0	0	0	0	23	0	0	0	0	1	2	1	1	2	3	2	2	2	2	2	1	1	1	7	1	4
Chirombora	Chi	26	13	DN-Mini	12	Indoor	0	0	0	0	0	0	0	0	5	0	0	0	5	5	0	0	0	0	0	0	0	15	0	0	0	0	1	1	1	2	1	4	1	2	2	2	2	1	1	1	4	2	4
Chirombora	Chi	26	13	DN-Mini	12	Indoor	0	0	0	0	0	0	0	0	2	0	0	0	2	2	0	0	0	0	0	0	0	16	0	0	0	0	1	1	1	2	1	4	1	2	2	2	2	1	1	1	4	2	4
Chirombora	Chi	27	13	DN-Mini	12	Indoor	0	0	0	0	0	0	0	0	3	0	0	0	3	3	0	0	0	0	0	0	0	16	0	0	0	0	1	2	1	2	2	2	2	2	1	2	1	1	1	1	6	1	4
Chirombora	Chi	27	13	DN-Mini	12	Indoor	0	0	0	0	0	0	0	0	0	0	0	0	0	0	0	0	0	0	0	0	0	25	0	0	0	0	1	2	1	2	2	2	2	2	1	2	1	1	1	1	6	1	4
Ebuyu	Ebu	1	13	DN-Mini	12	Indoor	0	0	0	0	0	0	0	0	0	0	0	0	0	0	0	0	0	0	0	0	0	12	0	0	0	0	1	2	1	2	2	4	2	2	2	2	2	1	2	1	5	2	1
Ebuyu	Ebu	1	13	DN-Mini	12	Indoor	0	0	0	0	0	0	0	0	0	0	0	0	0	0	0	0	0	0	0	0	0	19	0	0	0	0	1	2	1	2	2	4	2	2	2	2	2	1	2	1	5	2	1
Ebuyu	Ebu	26	13	DN-Mini	12	Indoor	0	0	0	0	0	0	0	0	5	0	0	0	5	5	0	0	0	0	0	0	0	15	0	0	0	0	1	2	1	1	2	2	2	2	3	3	2	1	1	1	8	1	3
Ebuyu	Ebu	26	13	DN-Mini	12	Indoor	0	0	0	0	0	0	0	0	1	0	0	0	1	1	0	0	0	0	0	0	2	13	0	0	0	0	1	2	1	1	2	2	2	2	3	3	2	1	1	1	8	1	3
Ebuyu	Ebu	27	13	DN-Mini	12	Indoor	0	0	0	0	0	0	0	0	6	0	0	0	6	6	0	0	0	0	0	0	0	15	0	0	0	0	1	2	1	2	1	3	1	2	2	2	2	1	1	1	9	1	3
Ebuyu	Ebu	27	13	DN-Mini	12	Indoor	0	1	0	0	0	1	1	0	1	0	0	0	1	1	0	0	0	0	0	0	0	10	0	0	0	0	1	2	1	2	1	3	1	2	2	2	2	1	1	1	9	1	3
Mzelezi	Mze	1	14	DN-Mini	12	Indoor	0	0	0	0	0	0	0	0	2	0	0	0	2	2	0	0	0	0	0	0	0	8	0	0	0	0	2	2	1	1	2	6	2	2	3	2	2	2	2	2	0	2	3
Mzelezi	Mze	1	14	DN-Mini	12	Indoor	0	0	0	0	0	0	0	0	0	0	0	0	0	0	0	0	0	0	0	0	0	10	0	0	0	0	2	2	1	1	2	6	2	2	3	2	2	2	2	2	0	2	3
Mzelezi	Mze	28	14	DN-Mini	12	Indoor	0	0	0	0	0	0	0	0	0	0	0	0	0	0	0	0	0	0	0	0	0	10	0	0	0	0	2	2	1	1	2	1	2	2	3	3	2	1	1	1	7	2	2
Mzelezi	Mze	28	14	DN-Mini	12	Indoor	0	0	0	0	0	0	0	0	0	0	0	0	0	0	0	0	0	0	0	0	0	8	0	0	0	0	2	2	1	1	2	1	2	2	3	3	2	1	1	1	7	2	2
Mzelezi	Mze	29	14	DN-Mini	12	Indoor	0	0	0	0	0	0	0	0	0	0	0	0	0	0	0	0	0	0	0	0	0	5	0	0	0	0	1	2	1	2	2	6	2	2	3	3	2	2	2	1	10	2	2
Mzelezi	Mze	29	14	DN-Mini	12	Indoor	0	0	0	0	0	0	0	0	0	0	0	0	0	0	0	0	0	0	0	0	0	22	0	0	0	0	1	2	1	2	2	6	2	2	3	3	2	2	2	1	10	2	2
Chirombora	Chi	1	14	DN-Mini	12	Indoor	0	0	0	0	0	0	0	0	0	0	0	0	0	0	0	0	0	0	0	0	0	15	0	0	0	0	1	2	1	1	2	3	2	2	2	2	2	1	1	1	7	1	4
Chirombora	Chi	1	14	DN-Mini	12	Indoor	0	0	0	0	0	0	0	0	0	0	0	0	0	0	0	0	0	0	0	0	0	12	0	0	0	0	1	2	1	1	2	3	2	2	2	2	2	1	1	1	7	1	4
Chirombora	Chi	28	14	DN-Mini	12	Indoor	0	0	0	0	0	0	0	0	1	0	0	0	1	1	0	0	0	0	0	0	0	30	0	0	0	0	1	2	1	2	2	6	2	2	3	1	2	1	1	1	5	3	4
Chirombora	Chi	28	14	DN-Mini	12	Indoor	0	0	0	0	0	0	0	0	1	0	0	0	1	1	0	0	0	0	0	0	0	20	0	0	0	0	1	2	1	2	2	6	2	2	3	1	2	1	1	1	5	3	4
Chirombora	Chi	29	14	DN-Mini	12	Indoor	0	0	0	0	0	0	0	0	2	0	0	0	2	2	0	0	0	0	0	0	0	10	0	0	0	0	1	1	1	1	2	1	2	1	2	1	1	1	1	1	7	4	1
Chirombora	Chi	29	14	DN-Mini	12	Indoor	0	0	0	0	0	0	0	0	0	0	0	0	0	0	0	0	0	0	0	0	0	14	0	0	0	0	1	1	1	1	2	1	2	1	2	1	1	1	1	1	7	4	1
Ebuyu	Ebu	1	14	DN-Mini	12	Indoor	0	0	0	0	0	0	0	0	0	0	0	0	0	0	0	0	0	0	0	0	0	31	0	0	0	0	1	2	1	2	2	4	2	2	2	2	2	1	2	1	7	2	1
Ebuyu	Ebu	1	14	DN-Mini	12	Indoor	0	0	0	0	0	0	0	0	1	0	0	0	1	1	0	0	0	0	0	0	0	10	0	0	0	0	1	2	1	2	2	4	2	2	2	2	2	1	2	1	7	2	1
Ebuyu	Ebu	28	14	DN-Mini	12	Indoor	0	0	0	0	0	0	0	0	1	0	0	0	1	1	0	0	0	0	0	0	0	18	0	0	0	0	1	2	1	0	2	3	1	2	2	2	2	1	1	1	14	1	3
Ebuyu	Ebu	28	14	DN-Mini	12	Indoor	0	0	0	0	0	0	0	0	0	0	0	0	0	0	0	0	0	0	0	0	0	20	0	0	0	0	1	2	1	0	2	3	1	2	2	2	2	1	1	1	14	1	3
Ebuyu	Ebu	29	14	DN-Mini	12	Indoor	0	0	0	0	0	0	0	0	0	0	0	0	0	0	0	0	0	0	0	0	0	12	0	0	0	0	1	2	1	1	2	3	2	1	3	3	2	2	2	2	0	1	3
Ebuyu	Ebu	29	14	DN-Mini	12	Indoor	0	0	0	0	0	0	0	0	1	0	0	0	1	1	0	0	0	0	0	0	0	16	0	0	0	0	1	2	1	1	2	3	2	1	3	3	2	2	2	2	0	1	3
Ebuyu	Ebu	1	15	DN-Mini	12	Indoor	0	0	0	0	0	0	0	0	3	0	0	0	3	3	0	0	0	0	0	0	0	5	0	0	0	0	1	2	1	2	2	4	2	2	2	2	2	1	2	1	5	2	1
Ebuyu	Ebu	1	15	DN-Mini	12	Indoor	0	0	0	0	0	0	0	0	0	0	2	0	2	2	0	0	0	0	0	0	0	21	0	0	0	0	1	2	1	2	2	4	2	2	2	2	2	1	2	1	5	2	1
Ebuyu	Ebu	1	15	DN-Mini	12	Outdoor	0	0	0	0	0	0	0	0	0	0	0	0	0	0	0	0	0	0	0	0	0	9	0	0	0	0	1	2	1	2	2	4	2	2	2	2	2	1	2	1	5	2	1
Ebuyu	Ebu	1	15	DN-Mini	12	Outdoor	0	0	0	0	0	0	0	0	0	0	0	0	0	0	0	0	0	0	0	0	0	23	0	0	0	0	1	2	1	2	2	4	2	2	2	2	2	1	2	1	5	2	1
Ebuyu	Ebu	1	15	Prokopack_DN-Mini	5	Indoor	0	3	0	0	0	3	3	0	0	0	0	0	0	0	0	0	0	0	0	0	0	43	0	0	0	0	1	2	1	2	2	4	2	2	2	2	2	1	2	1	5	2	1
Ebuyu	Ebu	1	15	Prokopack_DN-Mini	5	Outdoor	0	5	0	0	0	5	5	0	0	0	0	0	0	0	0	0	0	0	0	0	0	40	0	0	0	0	1	2	1	2	2	4	2	2	2	2	2	1	2	1	5	2	1
Ebuyu	Ebu	30	15	DN-Mini	12	Indoor	0	0	0	0	0	0	0	0	1	0	0	0	1	1	0	0	0	0	0	0	0	8	0	0	0	0	1	2	1	1	1	2	1	2	3	2	1	1	1	1	15	1	3
Ebuyu	Ebu	30	15	DN-Mini	12	Indoor	0	0	0	0	0	0	0	0	1	0	0	0	1	1	0	0	0	0	0	0	0	16	0	0	0	0	1	2	1	1	1	2	1	2	3	2	1	1	1	1	15	1	3
Ebuyu	Ebu	31	15	DN-Mini	12	Indoor	0	0	0	0	0	0	0	0	0	0	0	0	0	0	0	0	0	0	0	0	0	11	0	0	0	0	1	1	1	0	1	0	1	1	2	2	1	1	1	1	7	2	3
Ebuyu	Ebu	31	15	DN-Mini	12	Indoor	0	0	0	0	0	0	0	0	2	0	0	0	2	2	0	0	0	0	0	0	0	18	0	0	0	0	1	1	1	0	1	0	1	1	2	2	1	1	1	1	7	2	3
Mzelezi	Mze	1	15	DN-Mini	12	Indoor	0	0	0	0	0	0	0	0	1	0	0	0	1	1	0	0	0	0	0	0	0	4	0	0	0	0	2	2	1	1	2	6	2	2	3	2	2	2	2	2	0	2	3
Mzelezi	Mze	1	15	DN-Mini	12	Indoor	0	0	0	0	0	0	0	0	3	0	0	0	3	3	0	0	0	0	0	0	0	21	0	0	0	0	2	2	1	1	2	6	2	2	3	2	2	2	2	2	0	2	3
Mzelezi	Mze	1	15	DN-Mini	12	Outdoor	0	0	0	0	0	0	0	0	6	0	0	0	6	6	0	0	0	0	0	0	0	8	0	0	0	0	2	2	1	1	2	6	2	2	3	2	2	2	2	2	0	2	3
Mzelezi	Mze	1	15	DN-Mini	12	Outdoor	0	0	0	0	0	0	0	0	0	0	0	0	0	0	0	0	0	0	0	0	0	12	0	0	0	0	2	2	1	1	2	6	2	2	3	2	2	2	2	2	0	2	3
Mzelezi	Mze	1	15	Prokopack_DN-Mini	5	Indoor	0	0	0	0	0	0	0	0	0	0	0	0	0	0	0	0	0	0	0	0	0	7	0	0	0	0	2	2	1	1	2	6	2	2	3	2	2	2	2	2	0	2	3
Mzelezi	Mze	1	15	Prokopack_DN-Mini	5	Outdoor	0	0	0	0	0	0	0	0	1	0	0	0	1	1	0	0	0	0	0	0	0	3	0	0	0	0	2	2	1	1	2	6	2	2	3	2	2	2	2	2	0	2	3
Mzelezi	Mze	30	15	DN-Mini	12	Indoor	0	0	0	0	0	0	0	0	3	0	0	0	3	3	0	0	0	0	0	0	0	26	0	0	0	0	1	2	1	1	2	3	2	2	3	3	2	1	1	1	7	1	1
Mzelezi	Mze	30	15	DN-Mini	12	Indoor	0	0	0	0	0	0	0	0	4	0	0	0	4	4	0	0	0	0	0	0	0	20	0	0	0	0	1	2	1	1	2	3	2	2	3	3	2	1	1	1	7	1	1
Mzelezi	Mze	31	15	DN-Mini	12	Indoor	0	0	0	0	0	0	0	0	0	0	0	0	0	0	0	0	0	0	0	0	0	6	0	0	0	0	2	2	1	1	1	6	1	2	2	2	2	1	1	1	3	3	3
Mzelezi	Mze	31	15	DN-Mini	12	Indoor	0	0	0	0	0	0	0	0	0	0	0	0	0	0	0	0	0	0	0	0	0	9	0	0	0	0	2	2	1	1	1	6	1	2	2	2	2	1	1	1	3	3	3
Chirombora	Chi	1	15	DN-Mini	12	Indoor	0	0	0	0	0	0	0	0	0	0	0	0	0	0	0	0	0	0	0	0	3	13	0	0	0	0	1	2	1	1	2	3	2	2	2	2	2	1	1	1	7	1	4
Chirombora	Chi	1	15	DN-Mini	12	Indoor	0	0	0	0	0	0	0	0	0	0	0	0	0	0	0	0	0	0	0	0	0	3	0	0	0	0	1	2	1	1	2	3	2	2	2	2	2	1	1	1	7	1	4
Chirombora	Chi	1	15	DN-Mini	12	Outdoor	0	0	0	0	0	0	0	0	0	0	0	0	0	0	0	0	0	0	0	0	0	6	0	0	0	0	1	2	1	1	2	3	2	2	2	2	2	1	1	1	7	1	4
Chirombora	Chi	1	15	DN-Mini	12	Outdoor	0	0	0	0	0	0	0	0	0	0	0	0	0	0	0	0	0	0	0	0	0	2	0	0	0	0	1	2	1	1	2	3	2	2	2	2	2	1	1	1	7	1	4
Chirombora	Chi	1	15	Prokopack_DN-Mini	5	Indoor	0	0	0	0	0	0	0	0	0	0	0	0	0	0	0	0	0	0	0	0	0	13	0	0	0	0	1	2	1	1	2	3	2	2	2	2	2	1	1	1	7	1	4
Chirombora	Chi	1	15	Prokopack_DN-Mini	5	Outdoor	0	0	0	0	0	0	0	0	0	0	0	0	0	0	0	0	0	0	0	0	0	0	0	0	0	0	1	2	1	1	2	3	2	2	2	2	2	1	1	1	7	1	4
Chirombora	Chi	30	15	DN-Mini	12	Indoor	0	0	0	0	0	0	0	0	1	0	0	0	1	1	0	0	0	0	0	0	0	28	0	0	0	0	2	2	1	2	2	6	2	2	3	3	2	2	2	1	5	2	4
Chirombora	Chi	30	15	DN-Mini	12	Indoor	0	0	0	0	0	0	0	0	0	0	0	0	0	0	0	0	0	0	0	0	0	13	0	2	0	0	2	2	1	2	2	6	2	2	3	3	2	2	2	1	5	2	4
Chirombora	Chi	31	15	DN-Mini	12	Indoor	0	0	0	0	0	0	0	0	0	0	0	0	0	0	0	0	0	0	0	0	0	25	0	0	0	0	1	1	1	1	2	1	2	1	2	1	1	1	1	1	6	3	4
Chirombora	Chi	31	15	DN-Mini	12	Indoor	0	0	0	0	0	0	0	0	0	0	0	0	0	0	0	0	0	0	0	0	0	19	0	0	0	0	1	1	1	1	2	1	2	1	2	1	1	1	1	1	6	3	4
Mzelezi	Mze	1	16	DN-Mini	12	Indoor	0	0	0	0	0	0	0	0	1	0	0	0	1	1	0	0	0	0	0	0	0	19	0	0	0	0	2	2	1	1	2	6	2	2	3	2	2	2	2	2	0	2	3
Mzelezi	Mze	1	16	DN-Mini	12	Indoor	0	0	0	0	0	0	0	0	2	0	0	0	2	2	0	0	0	0	0	0	0	11	0	0	0	0	2	2	1	1	2	6	2	2	3	2	2	2	2	2	0	2	3
Mzelezi	Mze	32	16	DN-Mini	12	Indoor	0	0	0	0	0	0	0	0	2	0	0	0	2	2	0	0	0	0	0	0	0	0	0	0	0	0	1	2	1	1	1	3	1	2	2	2	2	1	2	1	10	3	3
Mzelezi	Mze	32	16	DN-Mini	12	Indoor	0	0	0	0	0	0	0	0	0	0	0	0	0	0	0	0	0	0	0	0	0	21	0	0	0	0	1	2	1	1	1	3	1	2	2	2	2	1	2	1	10	3	3
Mzelezi	Mze	33	16	DN-Mini	12	Indoor	0	0	0	0	0	0	0	0	7	0	0	0	7	7	0	0	0	0	0	0	0	0	0	0	0	0	2	2	1	1	1	3	1	2	2	2	2	1	2	1	12	2	2
Mzelezi	Mze	33	16	DN-Mini	12	Indoor	0	0	0	0	0	0	0	0	2	0	0	0	2	2	0	0	0	0	0	0	0	33	0	0	0	0	2	2	1	1	1	3	1	2	2	2	2	1	2	1	12	2	2
Chirombora	Chi	1	16	DN-Mini	12	Indoor	0	0	0	0	0	0	0	0	0	0	0	0	0	0	0	0	0	0	0	0	0	17	0	0	0	0	1	2	1	1	2	3	2	2	2	2	2	1	1	1	7	1	4
Chirombora	Chi	1	16	DN-Mini	12	Indoor	0	0	0	0	0	0	0	0	0	0	0	0	0	0	0	0	0	0	0	0	0	53	0	0	0	0	1	2	1	1	2	3	2	2	2	2	2	1	1	1	7	1	4
Chirombora	Chi	32	16	DN-Mini	12	Indoor	0	0	0	0	0	0	0	0	0	0	3	0	3	3	0	0	0	0	0	0	0	21	0	0	0	0	1	2	1	2	2	4	2	2	2	1	2	1	1	1	6	3	4
Chirombora	Chi	32	16	DN-Mini	12	Indoor	0	0	0	0	0	0	0	0	1	0	0	0	1	1	0	0	0	0	0	0	0	5	0	0	0	0	1	2	1	2	2	4	2	2	2	1	2	1	1	1	6	3	4
Chirombora	Chi	33	16	DN-Mini	12	Indoor	0	0	0	0	0	0	0	0	0	0	0	0	0	0	0	0	0	0	0	0	0	19	0	0	0	0	2	2	1	2	2	6	2	2	3	1	2	1	1	1	3	2	4
Chirombora	Chi	33	16	DN-Mini	12	Indoor	0	0	0	0	0	0	0	0	0	0	0	0	0	0	0	0	0	0	0	0	0	24	0	0	0	0	2	2	1	2	2	6	2	2	3	1	2	1	1	1	3	2	4
Ebuyu	Ebu	1	16	DN-Mini	12	Indoor	0	0	0	0	0	0	0	0	1	0	0	0	1	1	0	0	0	0	0	0	0	9	0	0	0	0	1	2	1	2	2	4	2	2	2	2	2	1	2	1	5	2	1
Ebuyu	Ebu	1	16	DN-Mini	12	Indoor	0	0	0	0	0	0	0	0	0	0	0	0	0	0	0	0	0	0	0	0	0	11	0	0	0	0	1	2	1	2	2	4	2	2	2	2	2	1	2	1	5	2	1
Ebuyu	Ebu	32	16	DN-Mini	12	Indoor	0	0	0	0	0	0	0	0	0	0	0	0	0	0	0	0	0	0	0	0	0	6	0	0	0	0	1	2	1	1	2	3	2	2	2	3	2	2	1	1	10	2	3
Ebuyu	Ebu	32	16	DN-Mini	12	Indoor	0	0	0	0	0	0	0	0	0	0	0	0	0	0	0	0	0	0	0	0	0	4	0	0	0	0	1	2	1	1	2	3	2	2	2	3	2	2	1	1	10	2	3
Ebuyu	Ebu	33	16	DN-Mini	12	Indoor	0	0	0	0	0	0	0	0	3	0	0	0	3	3	0	0	0	0	0	0	0	8	0	0	0	0	1	2	1	1	1	2	1	2	2	2	2	1	2	1	8	2	3
Ebuyu	Ebu	33	16	DN-Mini	12	Indoor	0	0	0	0	0	0	0	0	0	0	0	0	0	0	0	0	0	0	0	0	0	31	0	0	0	0	1	2	1	1	1	2	1	2	2	2	2	1	2	1	8	2	3
Mzelezi	Mze	1	17	DN-Mini	12	Indoor	0	0	0	0	0	0	0	0	2	0	0	0	2	2	0	0	0	0	0	0	0	8	0	0	0	0	2	2	1	1	2	6	2	2	3	2	2	2	2	2	0	2	3
Mzelezi	Mze	1	17	DN-Mini	12	Indoor	0	0	0	0	0	0	0	0	0	0	2	0	2	3	0	0	0	0	0	0	0	23	0	0	0	0	2	2	1	1	2	6	2	2	3	2	2	2	2	2	0	2	3
Mzelezi	Mze	34	17	DN-Mini	12	Indoor	0	0	0	0	0	0	0	0	0	0	0	0	0	0	0	0	0	0	0	0	0	9	0	0	0	0	2	2	2	2	2	7	2	2	3	3	2	2	99	1	24	1	1
Mzelezi	Mze	34	17	DN-Mini	12	Indoor	0	0	0	0	0	0	0	0	1	0	5	0	6	6	0	0	0	0	0	0	0	19	0	0	0	0	2	2	2	2	2	7	2	2	3	3	2	2	99	1	24	1	1
Mzelezi	Mze	35	17	DN-Mini	12	Indoor	0	0	0	0	0	0	0	0	0	0	1	0	1	1	0	0	0	0	0	0	0	0	0	0	0	0	2	2	2	2	2	6	2	2	3	3	2	2	2	2	0	3	2
Mzelezi	Mze	35	17	DN-Mini	12	Indoor	0	0	0	0	0	0	0	0	1	0	0	0	1	1	0	0	0	0	0	0	0	13	0	0	0	0	2	2	2	2	2	6	2	2	3	3	2	2	2	2	0	3	2
Chirombora	Chi	1	17	DN-Mini	12	Indoor	0	0	0	0	0	0	0	0	0	0	0	0	0	0	0	0	0	0	0	0	0	22	0	0	0	0	1	2	1	1	2	3	2	2	2	2	2	1	1	1	7	1	4
Chirombora	Chi	1	17	DN-Mini	12	Indoor	0	0	0	0	0	0	0	0	0	0	0	0	0	0	0	0	0	0	0	0	0	49	0	0	0	0	1	2	1	1	2	3	2	2	2	2	2	1	1	1	7	1	4
Chirombora	Chi	34	17	DN-Mini	12	Indoor	0	0	0	0	0	0	0	0	2	0	0	0	2	2	0	0	0	0	0	0	0	17	0	0	0	0	1	2	1	2	2	2	2	2	2	2	2	1	1	1	5	2	4
Chirombora	Chi	34	17	DN-Mini	12	Indoor	0	0	0	0	0	0	0	0	0	0	0	0	0	0	0	0	0	0	0	0	0	53	0	0	0	0	1	2	1	2	2	2	2	2	2	2	2	1	1	1	5	2	4
Chirombora	Chi	35	17	DN-Mini	12	Indoor	0	0	0	0	0	0	0	0	0	0	0	0	0	0	0	0	0	0	0	0	5	31	0	0	0	0	1	2	1	2	1	6	1	2	2	2	2	1	1	1	4	2	4
Chirombora	Chi	35	17	DN-Mini	12	Indoor	0	0	0	0	0	0	0	0	0	0	0	0	0	0	0	0	0	0	0	0	0	29	0	0	0	0	1	2	1	2	1	6	1	2	2	2	2	1	1	1	4	2	4
Ebuyu	Ebu	1	17	DN-Mini	12	Indoor	0	0	0	0	0	0	0	0	0	0	0	0	0	0	0	0	0	0	0	0	0	16	0	0	0	0	1	2	1	2	2	4	2	2	2	2	2	1	2	1	5	2	1
Ebuyu	Ebu	1	17	DN-Mini	12	Indoor	0	0	0	0	0	0	0	0	2	0	0	0	2	2	0	0	0	0	0	0	0	19	0	0	0	0	1	2	1	2	2	4	2	2	2	2	2	1	2	1	5	2	1
Ebuyu	Ebu	34	17	DN-Mini	12	Indoor	0	0	0	0	0	0	0	0	0	0	0	0	0	0	0	0	0	0	0	0	7	6	0	0	0	0	1	2	1	0	1	4	1	2	2	2	2	1	1	1	5	3	3
Ebuyu	Ebu	34	17	DN-Mini	12	Indoor	0	1	0	0	0	1	1	0	0	0	0	0	0	0	0	0	0	0	0	0	0	3	0	0	0	0	1	2	1	0	1	4	1	2	2	2	2	1	1	1	5	3	3
Ebuyu	Ebu	35	17	DN-Mini	12	Indoor	0	0	0	0	0	0	0	0	0	0	0	0	0	0	0	0	0	0	0	0	0	11	0	0	0	0	2	2	1	1	2	3	2	2	2	2	2	2	2	1	9	3	3
Ebuyu	Ebu	35	17	DN-Mini	12	Indoor	0	0	0	0	0	0	0	0	1	0	0	0	1	1	0	0	0	0	0	0	0	2	0	0	0	0	2	2	1	1	2	3	2	2	2	2	2	2	2	1	9	3	3
Mzelezi	Mze	1	18	DN-Mini	12	Outdoor	0	0	0	0	0	0	0	0	0	0	0	0	0	0	0	0	0	0	0	0	2	7	0	0	0	0	2	2	1	1	2	6	2	2	3	2	2	2	2	2	0	2	3
Mzelezi	Mze	1	18	DN-Mini	12	Outdoor	0	0	0	0	0	0	0	0	0	0	0	0	0	0	0	0	0	0	0	0	4	11	0	0	0	0	2	2	1	1	2	6	2	2	3	2	2	2	2	2	0	2	3
Mzelezi	Mze	1	18	Prokopack_DN-Mini	5	Indoor	0	1	0	0	0	1	1	0	3	0	0	0	3	3	0	0	0	0	0	0	0	15	0	0	0	0	2	2	1	1	2	6	2	2	3	2	2	2	2	2	0	2	3
Mzelezi	Mze	1	18	Prokopack_DN-Mini	5	Outdoor	0	0	0	0	0	0	0	0	3	0	0	0	3	3	0	0	0	0	0	0	0	28	0	0	0	0	2	2	1	1	2	6	2	2	3	2	2	2	2	2	0	2	3
Mzelezi	Mze	36	18	DN-Mini	12	Indoor	0	1	0	0	0	1	1	0	0	0	0	0	0	0	0	0	0	0	0	0	0	4	0	0	0	0	1	2	1	1	1	6	1	2	2	2	2	1	1	2	0	1	1
Mzelezi	Mze	36	18	DN-Mini	12	Indoor	0	0	0	0	0	0	0	0	0	0	0	0	0	0	0	0	0	0	0	0	0	8	0	0	0	0	1	2	1	1	1	6	1	2	2	2	2	1	1	2	0	1	1
Mzelezi	Mze	37	18	DN-Mini	12	Indoor	0	0	0	0	0	0	0	0	0	0	8	0	8	8	0	0	0	0	0	0	0	0	0	0	0	0	1	2	1	2	2	6	2	2	2	2	2	1	1	1	12	2	2
Mzelezi	Mze	37	18	DN-Mini	12	Indoor	0	0	0	0	0	0	0	0	0	0	8	0	8	8	0	0	0	0	0	0	0	11	0	0	0	0	1	2	1	2	2	6	2	2	2	2	2	1	1	1	12	2	2
Chirombora	Chi	1	18	DN-Mini	12	Indoor	0	0	0	0	0	0	0	0	0	0	0	0	0	0	0	0	0	0	0	0	6	24	0	0	0	0	1	2	1	1	2	3	2	2	2	2	2	1	1	1	7	1	4
Chirombora	Chi	1	18	DN-Mini	12	Indoor	0	0	0	0	0	0	0	0	0	0	0	0	0	0	0	0	0	0	0	0	0	31	0	0	0	0	1	2	1	1	2	3	2	2	2	2	2	1	1	1	7	1	4
Chirombora	Chi	1	18	DN-Mini	12	Outdoor	0	0	0	0	0	0	0	0	2	0	0	0	2	2	0	0	0	0	0	0	0	23	0	0	0	0	1	2	1	1	2	3	2	2	2	2	2	1	1	1	7	1	4
Chirombora	Chi	1	18	DN-Mini	12	Outdoor	0	0	0	0	0	0	0	0	0	0	0	0	0	0	0	0	0	0	0	0	0	9	0	0	0	0	1	2	1	1	2	3	2	2	2	2	2	1	1	1	7	1	4
Chirombora	Chi	1	18	Prokopack_DN-Mini	5	Indoor	0	0	0	0	0	0	0	0	0	0	0	0	0	0	0	0	0	0	0	0	0	52	0	0	0	0	1	2	1	1	2	3	2	2	2	2	2	1	1	1	7	1	4
Chirombora	Chi	1	18	Prokopack_DN-Mini	5	Outdoor	0	0	0	0	0	0	0	0	0	0	0	0	0	0	0	0	0	0	0	0	9	34	0	0	0	0	1	2	1	1	2	3	2	2	2	2	2	1	1	1	7	1	4
Chirombora	Chi	36	18	DN-Mini	12	Indoor	0	0	0	0	0	0	0	0	0	0	0	0	0	0	0	0	0	0	0	0	0	41	0	0	0	0	1	2	1	2	2	6	2	2	2	2	2	1	1	1	6	4	1
Chirombora	Chi	36	18	DN-Mini	12	Indoor	0	0	0	0	0	0	0	0	1	0	0	0	1	1	0	0	0	0	0	0	3	18	0	0	0	0	1	2	1	2	2	6	2	2	2	2	2	1	1	1	6	4	1
Chirombora	Chi	37	18	DN-Mini	12	Indoor	0	0	0	0	0	0	0	0	0	0	0	0	0	0	0	0	0	0	0	0	3	8	0	0	0	0	1	1	1	1	1	1	1	1	2	2	1	1	1	1	3	1	4
Chirombora	Chi	37	18	DN-Mini	12	Indoor	0	0	0	0	0	0	0	0	0	0	0	0	0	0	0	0	0	0	0	0	0	0	0	0	0	0	1	1	1	1	1	1	1	1	2	2	1	1	1	1	3	1	4
Ebuyu	Ebu	1	18	DN-Mini	12	Indoor	0	0	0	0	0	0	0	0	0	0	0	0	0	0	0	0	0	0	0	0	0	12	0	0	0	0	1	2	1	2	2	4	2	2	2	2	2	1	2	1	5	2	1
Ebuyu	Ebu	1	18	DN-Mini	12	Indoor	0	0	0	0	0	0	0	0	0	0	0	0	0	0	0	0	0	0	0	0	0	7	0	0	0	0	1	2	1	2	2	4	2	2	2	2	2	1	2	1	5	2	1
Ebuyu	Ebu	1	18	DN-Mini	12	Outdoor	0	0	0	0	0	0	0	0	0	0	0	0	0	0	0	0	0	0	0	0	2	13	0	0	0	0	1	2	1	2	2	4	2	2	2	2	2	1	2	1	5	2	1
Ebuyu	Ebu	1	18	DN-Mini	12	Outdoor	0	0	0	0	0	0	0	0	0	0	0	0	0	0	0	0	0	0	0	0	0	3	0	0	0	0	1	2	1	2	2	4	2	2	2	2	2	1	2	1	5	2	1
Ebuyu	Ebu	1	18	Prokopack_DN-Mini	5	Indoor	0	0	0	0	0	0	0	0	0	0	0	0	0	0	0	0	0	0	0	0	4	121	0	0	0	0	1	2	1	2	2	4	2	2	2	2	2	1	2	1	5	2	1
Ebuyu	Ebu	1	18	Prokopack_DN-Mini	5	Outdoor	0	0	0	0	0	0	0	0	0	0	0	0	0	0	0	0	0	0	0	0	0	34	0	0	0	0	1	2	1	2	2	4	2	2	2	2	2	1	2	1	5	2	1
Ebuyu	Ebu	36	18	DN-Mini	12	Indoor	0	0	0	0	0	0	0	0	0	0	0	0	0	0	0	0	0	0	0	0	0	11	0	0	0	0	1	2	1	1	1	1	1	2	2	2	2	1	1	1	15	3	1
Ebuyu	Ebu	36	18	DN-Mini	12	Indoor	0	0	0	0	0	0	0	0	0	0	0	0	0	0	0	0	0	0	0	0	0	3	0	0	0	0	1	2	1	1	1	1	1	2	2	2	2	1	1	1	15	3	1
Ebuyu	Ebu	37	18	DN-Mini	12	Indoor	0	0	0	0	0	0	0	0	0	0	0	0	0	0	0	0	0	0	0	0	0	4	0	0	0	0	1	2	1	1	2	3	2	2	3	3	2	1	1	1	12	2	3
Ebuyu	Ebu	37	18	DN-Mini	12	Indoor	0	0	0	0	0	0	0	0	0	0	0	0	0	0	0	0	0	0	0	0	0	9	0	0	0	0	1	2	1	1	2	3	2	2	3	3	2	1	1	1	12	2	3
Mzelezi	Mze	1	18	DN-Mini	12	Indoor	0	0	0	0	0	0	0	0	1	0	0	0	1	1	0	0	0	0	0	0	0	1	0	0	0	0	2	2	1	1	2	6	2	2	3	2	2	2	2	2	0	2	3
Mzelezi	Mze	1	18	DN-Mini	12	Indoor	0	1	0	0	0	1	1	0	0	0	0	0	0	0	0	0	0	0	0	0	0	9	0	0	0	0	2	2	1	1	2	6	2	2	3	2	2	2	2	2	0	2	3
Mzelezi	Mze	1	1	CDC-light	3	Indoor	0	2	0	0	0	2	2	0	0	0	0	0	0	0	0	0	0	0	0	0	0	9	4	0	0	0	2	2	1	1	2	0	2	1	2	2	2	1	1	1	10	2	3
Mzelezi	Mze	1	1	Prokopack_CDC	5	Indoor	0	0	0	0	0	0	0	0	0	0	0	0	0	0	0	0	0	0	0	0	7	33	0	0	0	0	2	2	1	1	2	0	2	1	2	2	2	1	1	1	10	2	3
Mzelezi	Mze	2	1	CDC-light	3	Indoor	0	5	0	0	0	5	5	0	0	0	0	0	0	0	0	0	0	0	0	0	9	18	0	0	0	0	1	2	1	2	2	1	2	2	2	2	2	1	1	1	1	2	3
Mzelezi	Mze	3	1	CDC-light	3	Indoor	0	0	0	0	0	0	0	0	0	0	0	0	0	0	0	0	0	0	0	0	16	69	0	0	0	0	1	1	1	1	1	0	1	1	2	1	1	1	1	1	9	1	3
Mzelezi	Mze	4	1	CDC-light	3	Indoor	0	0	0	0	0	0	0	0	0	0	0	0	0	0	0	0	0	0	0	0	8	27	0	0	0	0	2	2	1	2	2	1	2	1	3	1	2	1	1	1	8	1	3
Mzelezi	Mze	1	2	CDC-light	3	Indoor	0	0	0	0	0	0	0	0	3	0	0	0	3	3	0	0	0	0	0	0	0	26	0	0	0	0	2	2	1	1	2	0	2	1	2	2	2	1	1	1	10	2	3
Mzelezi	Mze	1	2	Prokopack_CDC	5	Indoor	0	0	0	0	0	0	0	0	0	0	0	0	0	0	0	0	0	0	0	0	2	18	0	0	0	0	2	2	1	1	2	0	2	1	2	2	2	1	1	1	10	2	3
Mzelezi	Mze	5	2	CDC-light	3	Indoor	0	0	0	0	0	0	0	0	0	0	0	0	0	0	0	0	0	0	0	0	18	42	0	0	0	0	1	2	1	2	2	2	2	2	2	1	2	1		1	12	1	3
Mzelezi	Mze	6	2	CDC-light	3	Indoor	0	0	0	0	0	0	0	0	0	0	0	0	0	0	0	0	0	0	0	0	10	28	0	0	0	0	1	2	1	2	2	4	2	2	2	2	2	1	1	1	11	2	3
Mzelezi	Mze	7	2	CDC-light	3	Indoor	0	0	0	0	0	0	0	0	2	0	0	0	2	2	0	0	0	0	0	0	4	12	0	0	0	0	1	1	1	2	2	4	2	2	1	2	1	1	1	1	8	3	3
Mzelezi	Mze	1	3	CDC-light	3	Indoor	0	0	0	0	0	0	0	0	2	0	0	0	2	2	0	0	0	0	0	0	0	34	0	0	0	0	2	2	1	1	2	0	2	1	2	2	2	1	1	1	10	2	3
Mzelezi	Mze	1	3	Prokopack_CDC	5	Indoor	0	0	0	0	0	0	0	0	0	0	0	0	0	0	0	0	0	0	0	0	7	18	0	0	0	0	2	2	1	1	2	0	2	1	2	2	2	1	1	1	10	2	3
Mzelezi	Mze	8	3	CDC-light	3	Indoor	0	0	0	0	0	0	0	0	0	0	0	0	0	0	0	0	0	0	0	0	3	12	0	0	0	0	1	1	1	1	1	1	1	2	1	1	1	1	1	1	9	1	3
Mzelezi	Mze	10	3	CDC-light	3	Indoor	0	0	0	0	0	0	0	0	0	0	0	0	0	0	0	0	0	0	0	0	0	29	0	0	0	0	1	1	1	1	1	1	1	1	2	1	2	1	1	1	10	2	3
Mzelezi	Mze	10	3	CDC-light	3	Indoor	0	0	0	0	0	0	0	0	0	0	0	0	0	0	0	0	0	0	0	0	8	31	0	0	0	0	1	2	1	1	1	1	1	2	2	1	2	1	1	1	9	1	3
Mzelezi	Mze	1	4	CDC-light	3	Indoor	0	2	0	0	0	2	2	0	1	0	0	0	1	1	0	0	0	0	0	0	9	23	0	0	0	0	2	2	1	1	2	0	2	1	2	2	2	1	1	1	10	2	3
Mzelezi	Mze	1	4	Prokopack_CDC	5	Indoor	0	0	0	0	0	0	0	0	0	0	0	0	0	0	0	0	0	0	0	0	3	9	0	0	0	0	2	2	1	1	2	0	2	1	2	2	2	1	1	1	10	2	3
Mzelezi	Mze	11	4	CDC-light	3	Indoor	0	0	0	0	0	0	0	0	1	0	0	0	1	1	0	0	0	0	0	0	1	21	0	0	0	0	1	2	1	1	2	3	1	1	2	2	2	1	2	1	10	1	3
Mzelezi	Mze	12	4	CDC-light	3	Indoor	0	1	0	0	0	1	1	0	0	0	1	0	1	1	0	0	0	0	0	0	0	0	0	0	0	0	1	2	1	1	1	0	1	1	2	2	2	1	1	1	10	1	3
Mzelezi	Mze	13	4	CDC-light	3	Indoor	0	0	0	0	0	0	0	0	0	0	3	0	3	3	0	0	0	0	0	0	1	39	0	0	0	0	1	2	1	2	2	4	2	2	2	2	2	1	1	1	10	1	3
Mzelezi	Mze	1	5	CDC-light	3	Indoor	0	0	0	0	0	0	0	0	3	0	0	0	3	3	0	0	0	0	0	0	0	38	0	0	0	0	2	2	1	1	2	0	2	1	2	2	2	1	1	1	10	2	3
Mzelezi	Mze	1	5	Prokopack_CDC	5	Indoor	0	0	0	0	0	0	0	0	0	0	0	0	0	0	0	0	0	0	0	0	0	9	0	0	0	0	2	2	1	1	2	0	2	1	2	2	2	1	1	1	10	2	3
Mzelezi	Mze	14	5	CDC-light	3	Indoor	0	0	0	0	0	0	0	0	0	0	0	0	0	0	0	0	0	0	0	0	0	0	0	0	0	0	1	2	1	2	2	4	2	2	2	1	2	1	1	1	11	2	3
Mzelezi	Mze	15	5	CDC-light	3	Indoor	0	0	0	0	0	0	0	0	0	0	0	0	0	0	0	0	0	0	0	0	0	0	0	0	0	0	1	1	1	1	1	1	1	1	2	1	1	1	1	1	9	2	3
Mzelezi	Mze	16	5	CDC-light	3	Indoor	0	0	0	0	0	0	0	0	0	0	0	0	0	0	0	0	0	0	0	0	0	0	0	0	0	0	1	2	1	2	2	3	2	2	2	2	2	2	1	2	0	1	3
Mzelezi	Mze	1	6	CDC-light	3	Indoor	0	0	0	0	0	0	0	0	2	0	0	0	2	2	0	0	0	0	0	0	0	18	0	0	0	0	2	2	1	1	2	0	2	1	2	2	2	1	1	1	10	2	3
Mzelezi	Mze	1	6	Prokopack_CDC	5	Indoor
Mzelezi	Mze	17	6	CDC-light	3	Indoor	0	0	0	0	0	0	0	0	3	0	0	0	3	3	0	0	0	0	0	0	0	8	0	0	0	0	1	1	1	1	2	1	2	1	2	1	1	3	1	1	10	1	3
Mzelezi	Mze	18	6	CDC-light	3	Indoor	0	0	0	0	0	0	0	0	0	0	0	0	0	0	0	0	0	0	0	0	0	23	0	0	0	0	1	2	1	1	1	2	1	2	2	2	2	1	1	1	10	2	3
Mzelezi	Mze	19	6	CDC-light	3	Indoor	0	0	0	0	0	0	0	0	0	0	0	0	0	0	0	0	0	0	0	0	0	33	0	0	0	0	1	1	1	2	2	1	2	1	2	2	2	1	1	1	9	1	3
Mzelezi	Mze	1	7	CDC-light	3	Indoor	0	0	0	9	0	9	9	0	2	0	0	0	2	2	0	0	0	0	0	0	0	11	0	0	0	0	2	2	1	1	2	0	2	1	2	2	2	1	1	1	10	2	3
Mzelezi	Mze	1	7	Prokopack_CDC	5	Indoor	0	0	0	0	0	0	0	0	0	0	0	0	0	0	0	0	0	0	0	0	0	9	0	0	0	0	2	2	1	1	2	0	2	1	2	2	2	1	1	1	10	2	3
Mzelezi	Mze	20	7	CDC-light	3	Indoor	0	0	0	0	0	0	0	0	4	0	0	0	4	4	0	0	0	0	0	0	0	13	0	0	0	0	1	2	1	2	2	4	2	2	2	2	2	1	1	1	9	2	3
Mzelezi	Mze	21	7	CDC-light	3	Indoor	0	0	0	0	0	0	0	0	4	0	0	0	4	4	0	0	0	0	0	0	0	20	0	0	0	0	1	2	1	1	1	3	1	2	2	1	2	1	1	1	9	3	3
Mzelezi	Mze	22	7	CDC-light	3	Indoor	0	0	0	0	0	0	0	0	6	0	0	0	6	6	0	0	0	0	0	0	0	15	0	0	0	0	1	1	1	1	1	1	1	1	2	2	1	1	1	1	8	2	3
Mzelezi	Mze	1	8	CDC-light	3	Indoor	0	0	0	0	0	0	0	0	8	0	0	0	8	8	0	0	0	0	0	0	0	22	0	0	0	0	2	2	1	1	2	0	2	1	2	2	2	1	1	1	10	2	3
Mzelezi	Mze	1	8	Prokopack_CDC	5	Indoor	0	0	0	0	0	0	0	0	1	0	0	0	1	1	0	0	0	0	0	0	0	21	0	0	0	0	2	2	1	1	2	0	2	1	2	2	2	1	1	1	10	2	3
Mzelezi	Mze	23	8	CDC-light	3	Indoor	0	2	0	0	0	2	2	0	10	0	0	0	10	10	0	0	0	0	0	0	0	20	0	0	0	0	1	2	1	2	2	7	2	2	3	1	2	1	1	1	8	3	3
Mzelezi	Mze	24	8	CDC-light	3	Indoor	0	0	0	0	0	0	0	0	4	0	0	0	4	4	0	0	0	0	0	0	0	18	0	0	0	0	1	1	1	1	1	1	1	1	2	1	1	1	1	1	8	1	3
Mzelezi	Mze	25	8	CDC-light	3	Indoor	0	0	0	0	0	0	0	0	7	0	0	0	7	7	0	0	0	0	0	0	0	26	0	0	0	0	1	1	1	1	1	1	1	1	2	1	1	1	1	1	9	1	3
Mzelezi	Mze	1	9	CDC-light	3	Indoor	0	0	0	0	0	0	0	0	4	0	0	0	4	4	0	0	0	0	0	0	0	16	0	0	0	0	2	2	1	1	2	0	2	1	2	2	2	1	1	1	10	2	3
Mzelezi	Mze	1	9	Prokopack_CDC	5	Indoor	0	0	0	0	0	0	0	0	2	0	0	0	2	2	0	0	0	0	0	0	0	2	0	0	0	0	2	2	1	1	2	0	2	1	2	2	2	1	1	1	10	2	3
Mzelezi	Mze	26	9	CDC-light	3	Indoor	0	0	0	0	0	0	0	0	4	0	0	0	4	4	0	0	0	0	0	0	0	31	0	0	0	0	1	1	1	1	1	1	1	1	1	1	2	1	1	1	9	1	3
Mzelezi	Mze	27	9	CDC-light	3	Indoor	0	0	0	0	0	0	0	0	8	0	0	0	8	8	0	0	0	0	0	0	0	32	0	0	0	0	1	1	1	1	1	0	1	1	2	1	1	1	1	1	10	1	3
Mzelezi	Mze	28	9	CDC-light	3	Indoor	0	0	0	0	0	0	0	0	6	0	0	0	6	6	0	0	0	0	0	0	0	20	0	0	0	0	1	1	1	2	1	5	1	2	2	1	2	1	1	1	10	1	3
Mzelezi	Mze	1	10	CDC-light	3	Indoor	0	3	0	0	0	3	3	0	2	0	0	0	2	2	0	0	0	0	0	0	4	30	0	0	0	0	2	2	1	1	2	0	2	1	2	2	2	1	1	1	10	2	3
Mzelezi	Mze	1	10	Prokopack_CDC	5	Indoor	0	0	0	0	0	0	0	0	0	0	0	0	0	0	0	0	0	0	0	0	0	0	0	0	0	0	2	2	1	1	2	0	2	1	2	2	2	1	1	1	10	2	3
Mzelezi	Mze	29	10	CDC-light	3	Indoor	0	0	0	0	0	0	0	0	0	0	0	0	0	0	0	0	0	0	0	0	0	25	0	0	0	0	1	2	1	2	2	6	2	2	2	1	2	1	1	1	6	2	3
Mzelezi	Mze	30	10	CDC-light	3	Indoor	0	0	0	0	0	0	0	0	0	0	0	0	0	0	0	0	0	0	0	0	1	15	0	0	0	0	1	1	1	1	1	1	1	1	2	1	1	3	1	1	8	1	3
Mzelezi	Mze	31	10	CDC-light	3	Indoor	0	0	0	0	0	0	0	0	0	0	0	0	0	0	0	0	0	0	0	0	1	16	0	0	0	0	1	2	1	2	2	2	2	2	2	2	2	1	1	1	9	1	3
Mzelezi	Mze	1	11	CDC-light	3	Indoor	0	0	0	0	0	0	0	0	0	0	0	0	0	0	0	0	0	0	0	0	2	32	0	0	0	0	2	2	1	1	2	0	2	1	2	2	2	1	1	1	10	2	3
Mzelezi	Mze	1	11	Prokopack_CDC	5	Indoor	0	0	0	0	0	0	0	0	0	0	0	0	0	0	0	0	0	0	0	0	0	6	0	0	0	0	2	2	1	1	2	0	2	1	2	2	2	1	1	1	10	2	3
Mzelezi	Mze	32	11	CDC-light	3	Indoor	0	0	0	0	0	0	0	0	0	0	0	0	0	0	0	0	0	0	0	0	0	28	0	0	0	0	1	1	1	1	1	0	1	1	2	1	1	1	1	1	10	1	3
Mzelezi	Mze	33	11	CDC-light	3	Indoor	0	1	0	0	0	1	1	0	1	0	0	0	1	1	0	0	0	0	0	0	0	31	0	0	0	0	1	1	1	1	1	1	1	1	2	1	1	1	1	1	10	2	3
Mzelezi	Mze	34	11	CDC-light	3	Indoor	0	0	0	0	0	0	0	0	0	0	0	0	0	0	0	0	0	0	0	0	0	29	0	0	0	0	1	2	1	1	2	3	2	2	2	2	2	1	1	1	10	3	3
Mzelezi	Mze	1	12	CDC-light	3	Indoor	0	0	0	0	0	0	0	0	0	0	0	0	0	0	0	0	0	0	0	0	0	28	0	0	0	0	2	2	1	1	2	0	2	1	2	2	2	1	1	1	10	2	3
Mzelezi	Mze	1	12	Prokopack_CDC	5	Indoor	0	0	0	0	0	0	0	0	0	0	0	0	0	0	0	0	0	0	0	0	0	0	0	0	0	0	2	2	1	1	2	0	2	1	2	2	2	1	1	1	10	2	3
Mzelezi	Mze	35	12	CDC-light	3	Indoor	0	0	0	0	0	0	0	0	0	0	0	0	0	0	0	0	0	0	0	0	0	34	0	0	0	0	1	1	1	1	1	1	1	1	2	1	1	1	1	1	8	1	3
Mzelezi	Mze	36	12	CDC-light	3	Indoor	0	0	0	0	0	0	0	0	0	0	0	0	0	0	0	0	0	0	0	0	0	45	0	0	0	0	1	2	1	2	2	4	2	2	2	2	2	1	1	1	9	3	1
Mzelezi	Mze	37	12	CDC-light	3	Indoor	0	0	0	2	0	2	2	0	0	0	0	0	0	0	0	0	0	0	0	0	1	32	0	0	0	0	1	2	1	2	2	4	2	2	2	1	2	1	1	1	12	2	3
Chirombora	Chi	1	1	CDC-light	3	Indoor	0	0	0	0	0	0	0	0	6	0	0	0	6	6	0	0	0	0	0	0	3	33	0	0	0	0	1	1	1	1	1	1	1	1	1	1	1	1	1	1	5	2	3
Chirombora	Chi	1	1	Prokopack_CDC	5	Indoor	0	0	0	0	0	0	0	0	0	0	0	0	0	0	0	0	0	0	0	0	2	49	0	0	0	0	1	1	1	1	1	1	1	1	1	1	1	1	1	1	5	2	3
Chirombora	Chi	2	1	CDC-light	3	Indoor	0	0	0	0	0	0	0	0	0	0	0	0	0	0	0	0	0	0	0	0	7	36	0	0	0	0	2	2	2	2	2	7	2	2	3	2	2	2	2	1	5	3	2
Chirombora	Chi	3	1	CDC-light	3	Indoor	0	0	0	0	0	0	0	0	0	0	0	0	0	0	0	0	0	0	0	0	8	23	0	0	0	0	1	1	1	1	1	1	1	2	3	3	1	1	1	1	8	1	1
Chirombora	Chi	4	1	CDC-light	3	Indoor	0	0	0	0	0	0	0	0	0	0	0	0	0	0	0	0	0	0	0	0	13	48	0	0	0	0	1	2	1	2	1	8	1	2	2	2	2	1	1	1	9	4	3
Chirombora	Chi	1	2	CDC-light	3	Indoor	0	0	0	0	0	0	0	0	0	0	0	0	0	0	0	0	0	0	0	0	13	76	0	0	0	0	1	1	1	1	1	1	1	1	1	1	1	1	1	1	5	2	3
Chirombora	Chi	1	2	Prokopack_CDC	5	Indoor	0	0	0	0	0	0	0	0	0	0	0	0	0	0	0	0	0	0	0	0	0	0	0	0	0	0	1	1	1	1	1	1	1	1	1	1	1	1	1	1	5	2	3
Chirombora	Chi	6	2	CDC-light	3	Indoor	0	0	0	0	0	0	0	0	0	0	0	0	0	0	0	0	0	0	0	0	9	36	0	0	0	0	1	1	1	2	2	1	2	1	1	1	1	1	1	1	4	3	1
Chirombora	Chi	7	2	CDC-light	3	Indoor	0	0	0	0	0	0	0	0	0	0	0	0	0	0	0	0	0	0	0	0	11	62	0	0	0	0	1	2	1	8	2	2	2	2	2	2	2	2	2	1	5	3	3
Chirombora	Chi	7	2	CDC-light	3	Indoor	0	0	0	0	0	0	0	0	0	0	0	0	0	0	0	0	0	0	0	0	8	39	0	0	0	0	2	2	1	2	2	4	2	2	3	3	2	2	2	1	7	3	3
Chirombora	Chi	1	3	CDC-light	3	Indoor	0	0	0	0	0	0	0	0	4	0	0	0	4	4	0	0	0	0	0	0	0	18	0	0	0	0	1	1	1	1	1	1	1	1	1	1	1	1	1	1	5	2	3
Chirombora	Chi	1	3	Prokopack_CDC	5	Indoor	0	0	0	0	0	0	0	0	0	0	0	0	0	0	0	0	0	0	0	0	0	8	0	0	0	0	1	1	1	1	1	1	1	1	1	1	1	1	1	1	5	2	3
Chirombora	Chi	8	3	CDC-light	3	Indoor	0	0	0	0	0	0	0	0	0	0	0	0	0	0	0	0	0	0	0	0	0	20	0	0	0	0	1	2	1	2	1	3	1	2	1	1	2	1	1	1	5	3	3
Chirombora	Chi	9	3	CDC-light	3	Indoor	0	2	0	0	0	2	2	0	3	0	0	0	3	3	0	0	0	0	0	0	4	33	0	0	0	0	1	2	1	2	1	5	1	2	1	1	2	1	1	1	15	3	3
Chirombora	Chi	10	3	CDC-light	3	Indoor	0	0	0	0	0	0	0	0	0	0	0	0	0	0	0	0	0	0	0	0	0	0	0	0	0	0	1	1	1	2	1	2	2	2	2	1	2	1	1	1	4	2	2
Chirombora	Chi	1	4	CDC-light	3	Indoor	0	0	0	0	0	0	0	0	0	0	0	0	0	0	0	0	0	0	0	0	0	18	0	0	0	0	1	1	1	1	1	1	1	1	1	1	1	1	1	1	5	2	3
Chirombora	Chi	1	4	Prokopack_CDC	5	Indoor	0	0	0	0	0	0	0	0	0	0	0	0	0	0	0	0	0	0	0	0	0	0	0	0	0	0	1	1	1	1	1	1	1	1	1	1	1	1	1	1	5	2	3
Chirombora	Chi	12	4	CDC-light	3	Indoor	0	0	0	1	0	1	1	0	0	0	0	0	0	0	0	0	0	0	0	0	18	33	0	0	0	0	1	1	1	1	1	1	1	1	1	1	1	1	1	1	5	2	3
Chirombora	Chi	13	4	CDC-light	3	Indoor	0	0	0	0	0	0	0	0	1	0	0	0	1	1	0	0	0	0	0	0	7	15	0	0	0	0	1	2	1	2	1	6	1	2	3	3	2	2	2	2	0	3	3
Chirombora	Chi	14	4	CDC-light	3	Indoor	0	0	0	0	0	0	0	0	0	0	0	0	0	0	0	0	0	0	0	0	2	15	0	0	0	0	1	2	2	2	1	5	2	2	2	1	2	2	2	1	3	2	1
Chirombora	Chi	1	5	CDC-light	3	Indoor	0	0	0	0	0	0	0	0	0	0	0	0	0	0	0	0	0	0	0	0	0	37	0	0	0	0	1	1	1	1	1	1	1	1	1	1	1	1	1	1	5	2	3
Chirombora	Chi	1	5	Prokopack_CDC	5	Indoor	0	0	0	0	0	0	0	0	0	0	0	0	0	0	0	0	0	0	0	0	0	0	0	0	0	0	1	1	1	1	1	1	1	1	1	1	1	1	1	1	5	2	3
Chirombora	Chi	14	5	CDC-light	3	Indoor	0	0	0	0	0	0	0	0	0	0	0	0	0	0	0	0	0	0	0	0	0	98	0	0	0	0	1	2	1	1	1	7	1	2	1	1	2	1	1	1	8	3	1
Chirombora	Chi	15	5	CDC-light	3	Indoor	0	0	0	0	0	0	0	0	0	0	0	0	0	0	0	0	0	0	0	0	7	24	0	0	0	0	1	2	1	2	2	6	2	2	1	1	2	1	1	1	5	4	3
Chirombora	Chi	16	5	CDC-light	3	Indoor	0	0	0	0	0	0	0	0	1	0	1	0	2	2	0	0	0	0	0	0	1	35	0	0	0	0	1	2	1	2	1	6	1	2	1	1	2		1	1	5	3	2
Chirombora	Chi	1	6	CDC-light	3	Indoor	0	0	0	0	0	0	0	0	0	0	0	0	0	0	0	0	0	0	0	0	0	45	0	0	0	0	1	1	1	1	1	1	1	1	1	1	1	1	1	1	5	2	3
Chirombora	Chi	1	6	Prokopack_CDC	5	Indoor	0	0	0	0	0	0	0	0	0	0	0	0	0	0	0	0	0	0	0	0	0	0	0	0	0	0	1	1	1	1	1	1	1	1	1	1	1	1	1	1	5	2	3
Chirombora	Chi	17	6	CDC-light	3	Indoor	0	0	0	0	0	0	0	0	0	0	0	0	0	0	0	0	0	0	0	0	0	19	0	0	0	0	1	1	1	1	1	1	1	1	1	1	1	1	1	1	6	3	3
Chirombora	Chi	18	6	CDC-light	3	Indoor	0	0	0	0	0	0	0	0	0	0	0	0	0	0	0	0	0	0	0	0	10	73	0	0	0	0	1	2	1	2	1	1	1	1	1	1	1	1	1	1	7	2	1
Chirombora	Chi	19	6	CDC-light	3	Indoor	0	0	0	0	0	0	0	0	0	0	0	0	0	0	0	0	0	0	0	0	7	11	0	0	0	0	1	2	1	1	1	3	1	2	1	1	2	1	1	1	8	1	1
Chirombora	Chi	1	7	CDC-light	3	Indoor	0	0	0	0	0	0	0	0	4	0	0	0	4	4	0	0	0	0	0	0	0	30	0	0	0	0	1	1	1	1	1	1	1	1	1	1	1	1	1	1	5	2	3
Chirombora	Chi	1	7	Prokopack_CDC	5	Indoor	0	0	0	0	0	0	0	0	0	0	0	0	0	0	0	0	0	0	0	0	0	25	0	0	0	0	1	1	1	1	1	1	1	1	1	1	1	1	1	1	5	2	3
Chirombora	Chi	20	7	CDC-light	3	Indoor	0	0	0	0	0	0	0	0	8	0	0	0	8	8	0	0	0	0	0	0	0	12	0	0	0	0	1	1	1	2	1	1	1	1	1	3	1	1	1	1	7	2	1
Chirombora	Chi	21	7	CDC-light	3	Indoor	0	0	0	0	0	0	0	0	1	0	0	0	1	1	0	0	0	0	0	0	0	18	0	0	0	0	1	1	1	2	2	1	2	1	2	2	2	1	1	1	9	1	3
Chirombora	Chi	22	7	CDC-light	3	Indoor	0	0	0	0	0	0	0	0	6	0	0	0	6	6	0	0	0	0	0	0	0	10	0	0	0	0	1	1	1	2	1	2	2	1	1	1	1	1	1	1	4	1	3
Chirombora	Chi	1	8	CDC-light	3	Indoor	0	0	0	0	0	0	0	0	4	0	0	0	4	4	0	0	0	0	0	0	0	20	0	0	0	0	1	1	1	1	1	1	1	1	1	1	1	1	1	1	5	2	3
Chirombora	Chi	1	8	Prokopack_CDC	5	Indoor	0	0	0	0	0	0	0	0	0	0	0	0	0	0	0	0	0	0	0	0	0	17	0	0	0	0	1	1	1	1	1	1	1	1	1	1	1	1	1	1	5	2	3
Chirombora	Chi	23	8	CDC-light	3	Indoor	0	0	0	0	0	0	0	0	4	0	0	0	4	4	0	0	0	0	0	0	0	30	0	0	0	0	2	2	1	2	2	3	2	2	3	2	2	2	2	1	9	3	3
Chirombora	Chi	24	8	CDC-light	3	Indoor	0	2	0	0	0	2	2	0	0	0	0	0	0	0	0	0	0	0	0	0	0	50	0	0	0	0	1	2	1	2	1	2	1	2	1	1	2	1	1	1	5	3	3
Chirombora	Chi	25	8	CDC-light	3	Indoor	0	4	0	0	0	4	4	0	8	0	0	0	8	8	0	0	0	0	0	0	0	18	0	0	0	0	1	2	1	2	1	6	2	2	1	1	2	1	1	1	5	2	2
Chirombora	Chi	1	9	CDC-light	3	Indoor	0	0	0	0	0	0	0	0	4	0	0	0	4	4	0	0	0	0	0	0	0	30	0	0	0	0	1	1	1	1	1	1	1	1	1	1	1	1	1	1	5	2	3
Chirombora	Chi	1	9	Prokopack_CDC	5	Indoor	0	0	0	0	0	0	0	0	0	0	0	0	0	0	0	0	0	0	0	0	0	12	0	0	0	0	1	1	1	1	1	1	1	1	1	1	1	1	1	1	5	2	3
Chirombora	Chi	26	9	CDC-light	3	Indoor	0	0	0	0	0	0	0	0	0	0	0	0	0	0	0	0	0	0	0	0	0	15	0	0	0	0	1	2	1	2	2	5	2	2	2	2	2	1	1	1	10	3	3
Chirombora	Chi	27	9	CDC-light	3	Indoor	0	0	0	0	0	0	0	0	2	0	0	0	2	2	0	0	0	0	0	0	0	10	0	0	0	0	1	2	1	2	1	2	1	1	1	1	1	1	1	1	4	2	1
Chirombora	Chi	28	9	CDC-light	3	Indoor	0	1	0	0	0	1	1	0	1	0	0	0	1	1	0	0	0	0	0	0	0	24	0	0	0	0	1	2	1	2	1	4	1	2	3	1	2	2	1	1	6	3	3
Chirombora	Chi	1	10	CDC-light	3	Indoor	0	0	0	0	0	0	0	0	0	0	0	0	0	0	0	0	0	0	0	0	7	15	0	0	0	0	1	1	1	1	1	1	1	1	1	1	1	1	1	1	5	2	3
Chirombora	Chi	1	10	Prokopack_CDC	5	Indoor	0	0	0	0	0	0	0	0	2	0	0	0	2	2	0	0	0	0	0	0	0	20	0	0	0	0	1	1	1	1	1	1	1	1	1	1	1	1	1	1	5	2	3
Chirombora	Chi	29	10	CDC-light	3	Indoor	0	0	0	0	0	0	0	0	19	0	0	0	19	19	0	0	0	0	0	0	0	19	0	0	0	0	2	2	1	2	2	4	2	2	3	3	2	2	2	1	5	3	3
Chirombora	Chi	30	10	CDC-light	3	Indoor	0	1	0	0	0	1	1	0	3	0	0	0	3	3	0	0	0	0	0	0	2	20	0	0	0	0	2	2	2	4	2	2	2	2	3	3	2	1	1	1	7	2	3
Chirombora	Chi	31	10	CDC-light	3	Indoor	0	0	0	0	0	0	0	0	3	0	0	0	3	3	0	0	0	0	0	0	0	25	0	0	0	0	2	2	1	4	1	2	2	2	3	3	2	1	1	1	5	3	3
Chirombora	Chi	1	11	CDC-light	3	Indoor	0	3	0	0	0	3	3	0	4	0	0	0	4	4	0	0	0	0	0	0	7	39	0	0	0	0	1	1	1	1	1	1	1	1	1	1	1	1	1	1	5	2	3
Chirombora	Chi	1	11	Prokopack_CDC	5	Indoor	0	2	0	0	0	2	2	0	0	0	0	0	0	0	0	0	0	0	0	0	11	68	0	0	0	0	1	1	1	1	1	1	1	1	1	1	1	1	1	1	5	2	3
Chirombora	Chi	32	11	CDC-light	3	Indoor	0	0	0	0	0	0	0	0	2	0	0	0	2	2	0	0	0	0	0	0	7	16	0	0	0	0	1	1	1	1	2	2	1	2	1	1	1	1	1	1	15	1	3
Chirombora	Chi	33	11	CDC-light	3	Indoor	0	1	0	0	0	1	1	0	0	0	0	0	0	0	0	1	0	0	1	1	3	17	0	0	0	0	1	2	1	9		1	1	2	2	2	2	2	2	2	0	3	3
Chirombora	Chi	34	11	CDC-light	3	Indoor	0	0	0	0	0	0	0	0	0	0	0	0	0	0	0	0	0	0	0	0	2	43	0	0	0	0	1	2	1	2	2	6	2	2	2	2	2	1	1	1	10	3	3
Chirombora	Chi	1	12	CDC-light	3	Indoor	0	1	0	0	0	1	1	0	2	0	0	0	2	2	0	0	0	0	0	0	19	37	0	0	0	0	1	1	1	1	1	1	1	1	1	1	1	1	1	1	5	2	3
Chirombora	Chi	1	12	Prokopack_CDC	5	Indoor	0	0	0	0	0	0	0	0	0	0	0	0	0	0	0	0	0	0	0	0	13	27	0	0	0	0	1	1	1	1	1	1	1	1	1	1	1	1	1	1	5	2	3
Chirombora	Chi	35	12	CDC-light	3	Indoor	0	0	0	0	0	0	0	0	1	0	0	0	1	1	0	0	0	0	0	0	3	4	0	0	0	0	2	2	1	2	2	2	2	2	3	3	2	1	1	1	9	2	2
Chirombora	Chi	36	12	CDC-light	3	Indoor	0	0	0	0	0	0	0	0	1	0	0	0	1	1	0	0	0	0	0	0	1	20	0	0	0	0	1	2	1	2	2	1	2	2	3	3	2	1	1	1	3	2	3
Chirombora	Chi	37	12	CDC-light	3	Indoor	0	0	0	0	0	0	0	0	1	0	0	0	1	1	0	0	0	0	0	0	18	30	0	0	0	0	1	1	1	1	1	3	1	2	1	1	1	1	1	1	4	1	1
Ebuyu	Ebu	1	1	CDC-light		Indoor	0	0	0	0	0	0	0	0	0	0	0	0	0	0	0	0	0	0	0	0	7	17	0	0	0	0	1	2	1	1	2	0	2	1	2	2	2	1	2	1	25	1	1
Ebuyu	Ebu	1	1	Prokopack_CDC	5	Indoor	0	0	0	0	0	0	0	0	0	0	0	0	0	0	0	0	0	0	0	0	0	33	0	0	0	0	1	2	1	1	2	0	2	1	2	2	2	1	2	1	25	1	1
Ebuyu	Ebu	2	1	CDC-light	3	Indoor	0	0	0	0	0	0	0	0	0	0	0	0	0	0	0	0	0	0	0	0	0	13	0	0	0	0	1	1	1	1	1	1	1	1	2	1	1	3	1	1	8	1	3
Ebuyu	Ebu	3	1	CDC-light	3	Indoor	0	0	0	0	0	0	0	0	0	0	0	0	0	0	0	0	0	0	0	0	0	57	0	0	0	0	1	2	1	2	2	2	2	2	2	2	2	1	1	1	8	1	3
Ebuyu	Ebu	4	1	CDC-light	3	Indoor	0	0	0	0	0	0	0	0	0	0	0	0	0	0	0	0	0	0	0	0	9	63	0	0	0	0	1	1	1	1	2	1	2	2	2	1	2	1	1	1	10	1	3
Ebuyu	Ebu	1	2	CDC-light		Indoor	0	0	0	0	0	0	0	0	0	0	0	0	0	0	0	0	0	0	0	0	0	12	0	0	0	0	1	2	1	1	2	0	2	1	2	2	2	1	2	1	25	1	1
Ebuyu	Ebu	1	2	Prokopack_CDC	5	Indoor	0	0	0	0	0	0	0	0	0	0	0	0	0	0	0	0	0	0	0	0	21	64	0	0	0	0	1	2	1	1	2	0	2	1	2	2	2	1	2	1	25	1	1
Ebuyu	Ebu	5	2	CDC-light	3	Indoor	0	0	0	0	0	0	0	0	0	0	0	0	0	0	0	0	0	0	0	0	3	14	0	0	0	0	1	1	1	1	1	0	1	1	2	1	1	3	1	1	8	1	3
Ebuyu	Ebu	6	2	CDC-light	3	Indoor	0	0	0	0	0	0	0	0	3	0	0	0	3	3	0	0	0	0	0	0	3	39	0	0	0	0	1	1	1	1	1	0	1	1	2	1	2	1	1	1	9	2	3
Ebuyu	Ebu	7	2	CDC-light	3	Indoor	0	1	0	0	0	1	1	0	2	0	0	0	2	2	0	0	0	0	0	0	8	25	0	0	0	0	1	2	1	2	1	6	1	2	2	1	2	1	1	1	15	3	3
Ebuyu	Ebu	1	3	CDC-light		Indoor	0	0	0	0	0	0	0	0	2	0	0	0	2	2	0	0	0	0	0	0	0	4	0	0	0	0	1	2	1	1	2	0	2	1	2	2	2	1	2	1	25	1	1
Ebuyu	Ebu	1	3	Prokopack_CDC	5	Indoor	0	0	0	0	0	0	0	0	0	0	0	0	0	0	0	0	0	0	0	0	0	0	0	0	0	0	1	2	1	1	2	0	2	1	2	2	2	1	2	1	25	1	1
Ebuyu	Ebu	8	3	CDC-light	3	Indoor	0	0	0	0	0	0	0	0	1	0	0	0	1	1	0	0	0	0	0	0	9	34	0	0	0	0	1	1	1	1	1	1	1	1	2	1	1	3	1	1	9	2	3
Ebuyu	Ebu	9	3	CDC-light	3	Indoor	0	0	0	0	0	0	0	0	0	0	0	0	0	0	0	0	0	0	0	0	4	22	0	0	0	0	1	2	1	2	1	2	2	1	2	1	2	1	1	1	9	2	3
Ebuyu	Ebu	10	3	CDC-light	3	Indoor	0	0	0	0	0	0	0	0	3	0	0	0	3	3	0	0	0	0	0	0	0	21	0	0	0	0	1	2	1	2	1	4	1	2	2	2	2	2	2	1	10	3	3
Ebuyu	Ebu	1	4	CDC-light		Indoor	0	0	0	0	0	0	0	0	2	0	0	0	2	2	0	0	0	0	0	0	0	5	0	0	0	0	1	2	1	1	2	0	2	1	2	2	2	1	2	1	25	1	1
Ebuyu	Ebu	1	4	Prokopack_CDC	5	Indoor	0	0	0	0	0	0	0	0	0	0	0	0	0	0	0	0	0	0	0	0	0	0	0	0	0	0	1	2	1	1	2	0	2	1	2	2	2	1	2	1	25	1	1
Ebuyu	Ebu	11	4	CDC-light	3	Indoor	0	0	0	0	0	0	0	0	0	0	0	0	0	0	0	0	0	0	0	0	0	2	0	0	0	0	1	2	1	2	1	99	2	1	3	2	1	2	1	1	8	3	3
Ebuyu	Ebu	12	4	CDC-light	3	Indoor	0	0	0	0	0	0	0	0	4	0	0	0	4	4	0	0	0	0	0	0	0	18	0	0	0	0	1	2	1	1	2	3	2	2	2	1	2	1	1	1	10	2	3
Ebuyu	Ebu	13	4	CDC-light	3	Indoor	0	0	0	0	0	0	0	0	0	0	0	0	0	0	0	0	0	0	0	0	3	34	0	0	0	0	2	2	1	2	2	4	2	2	3	2	2	2	2	1	7	1	3
Ebuyu	Ebu	1	5	CDC-light		Indoor	0	0	0	0	0	0	0	0	0	0	0	0	0	0	0	0	0	0	0	0	0	90	0	0	0	0	1	2	1	1	2	0	2	1	2	2	2	1	2	1	25	1	1
Ebuyu	Ebu	1	5	Prokopack_CDC	5	Indoor	0	0	0	0	0	0	0	0	0	0	0	0	0	0	0	0	0	0	0	0	3	60	0	0	0	0	1	2	1	1	2	0	2	1	2	2	2	1	2	1	25	1	1
Ebuyu	Ebu	14	5	CDC-light	3	Indoor	0	0	0	0	0	0	0	0	0	0	0	0	0	0	0	0	0	0	0	0	8	71	0	0	0	0	1	1	1	2	1	0	2	1	1	2	1	1	1	1	10	1	1
Ebuyu	Ebu	15	5	CDC-light	3	Indoor	0	3	0	0	0	3	3	0	0	0	0	0	0	0	0	0	0	0	0	0	0	51	0	0	0	0	1	2	1	1	2	1	2	2	2	1	2	1	1	1	12	2	2
Ebuyu	Ebu	16	5	CDC-light	3	Indoor	0	4	0	0	0	4	4	0	0	0	0	0	0	0	0	0	0	0	0	0	9	73	0	0	0	0	1	2	1	1	1	5	1	2	2	1	2	1	1	1	9	1	3
Ebuyu	Ebu	1	6	CDC-light		Indoor	0	0	0	0	0	0	0	0	0	0	0	0	0	0	0	0	0	0	0	0	0	5	0	0	0	0	1	2	1	1	2	0	2	1	2	2	2	1	2	1	25	1	1
Ebuyu	Ebu	1	6	Prokopack_CDC	5	Indoor	0	0	0	0	0	0	0	0	0	0	0	0	0	0	0	0	0	0	0	0	0	12	0	0	0	0	1	2	1	1	2	0	2	1	2	2	2	1	2	1	25	1	1
Ebuyu	Ebu	17	6	CDC-light	3	Indoor	0	0	0	0	0	0	0	0	0	0	0	0	0	0	0	0	0	0	0	0	0	15	0	0	0	0	1	1	1	1	1	1	1	1	2	1	1	3	1	1	7	2	3
Ebuyu	Ebu	18	6	CDC-light	3	Indoor	0	0	0	0	0	0	0	0	0	0	0	0	0	0	0	0	0	0	0	0	0	12	0	0	0	0	1	1	1	1	1	1	1	1	2	2	2	1	1	1	20	1	1
Ebuyu	Ebu	19	6	CDC-light	3	Indoor	0	0	0	0	0	0	0	0	0	0	0	0	0	0	0	0	0	0	0	0	0	29	0	0	0	0	1	1	1	1	1	0	1	1	2	1	1	3	1	1	8	1	3
Ebuyu	Ebu	1	7	CDC-light		Indoor	0	1	0	0	0	1	1	0	0	0	0	0	0	0	0	0	0	0	0	0	0	34	0	0	0	0	1	2	1	1	2	0	2	1	2	2	2	1	2	1	25	1	1
Ebuyu	Ebu	1	7	Prokopack_CDC	5	Indoor	0	0	0	0	0	0	0	0	0	0	0	0	0	0	0	0	0	0	0	0	0	11	0	0	0	0	1	2	1	1	2	0	2	1	2	2	2	1	2	1	25	1	1
Ebuyu	Ebu	20	7	CDC-light	3	Indoor	0	0	0	0	0	0	0	0	0	0	0	0	0	0	0	0	0	0	0	0	0	33	0	0	0	0	1	2	1	2	1	5	1	2	2	1	2	1	1	1	10	4	3
Ebuyu	Ebu	21	7	CDC-light	3	Indoor	0	0	0	0	0	0	0	0	3	0	0	0	3	3	0	0	0	0	0	0	0	48	0	0	0	0	1	1	1	1	1	0	1	1	2	1	1	3	1	1	7	1	3
Ebuyu	Ebu	22	7	CDC-light	3	Indoor	0	0	0	0	0	0	0	0	0	0	0	0	0	0	0	0	0	0	0	0	0	33	0	0	0	0	1	2	1	2	2	4	2	2	2	2	2	2	2	1	16	3	3
Ebuyu	Ebu	1	8	CDC-light		Indoor	0	0	0	0	0	0	0	0	6	0	0	0	6	6	0	0	0	0	0	0	0	7	0	0	0	0	1	2	1	1	2	0	2	1	2	2	2	1	2	1	25	1	1
Ebuyu	Ebu	1	8	Prokopack_CDC	5	Indoor	0	0	0	0	0	0	0	0	2	0	0	0	2	2	0	0	0	0	0	0	0	17	0	0	0	0	1	2	1	1	2	0	2	1	2	2	2	1	2	1	25	1	1
Ebuyu	Ebu	23	8	CDC-light	3	Indoor	0	0	0	0	0	0	0	0	4	0	0	0	4	4	0	0	0	0	0	0	0	15	0	0	0	0	1	1	1	1	1	1	1	1	2	1	1	1	1	1	11	2	2
Ebuyu	Ebu	24	8	CDC-light	3	Indoor	0	0	0	0	0	0	0	0	6	0	0	0	6	6	0	0	0	0	0	0	0	32	0	0	0	0	1	1	1	1	1	3	1	2	2	1	2	1	1	1	12	3	3
Ebuyu	Ebu	25	8	CDC-light	3	Indoor	0	0	0	0	0	0	0	0	4	0	0	0	4	4	0	0	0	0	0	0	0	20	0	0	0	0	1	2	1	1	1	1	1	1	2	1	2	1	1	1	17	2	2
Ebuyu	Ebu	1	9	CDC-light		Indoor	0	2	0	0	0	2	2	0	0	0	0	0	0	0	0	0	0	0	0	0	0	50	0	0	0	0	1	2	1	1	2	0	2	1	2	2	2	1	2	1	25	1	1
Ebuyu	Ebu	1	9	Prokopack_CDC	5	Indoor	0	1	0	0	0	1	1	0	0	0	0	0	0	0	0	0	0	0	0	0	0	52	0	0	0	0	1	2	1	1	2	0	2	1	2	2	2	1	2	1	25	1	1
Ebuyu	Ebu	26	9	CDC-light	3	Indoor	0	0	0	0	0	0	0	0	2	0	0	0	2	2	0	0	0	0	0	0	0	5	0	0	0	0	1	2	1	1	2	3	2	2	3	2	2	1	1	1	9	2	2
Ebuyu	Ebu	27	9	CDC-light	3	Indoor	0	1	0	0	0	1	1	0	0	0	0	0	0	0	0	0	0	0	0	0	0	5	0	0	0	0	1	2	1	2	1	4	1	2	2	2	1	2	1	1	14	2	2
Ebuyu	Ebu	28	9	CDC-light	3	Indoor	0	2	0	0	0	2	2	0	0	0	0	0	0	0	0	0	0	0	0	0	0	19	0	0	0	0	1	2	1	2	2	6	1	2	2	1	2	1	1	1	14	3	2
Ebuyu	Ebu	1	10	CDC-light		Indoor	0	0	0	0	0	0	0	0	0	0	0	0	0	0	0	0	0	0	0	0	0	41	0	0	0	0	1	2	1	1	2	0	2	1	2	2	2	1	2	1	25	1	1
Ebuyu	Ebu	1	10	Prokopack_CDC	5	Indoor	0	0	0	0	0	0	0	0	0	0	0	0	0	0	0	0	0	0	0	0	0	10	0	0	0	0	1	2	1	1	2	0	2	1	2	2	2	1	2	1	25	1	1
Ebuyu	Ebu	29	10	CDC-light	3	Indoor	0	0	0	0	0	0	0	0	0	0	0	0	0	0	0	0	0	0	0	0	2	46	0	0	0	0	1	1	1	1	1	1	1	1	2	1	1	1	1	1	13	1	1
Ebuyu	Ebu	30	10	CDC-light	3	Indoor	0	0	0	0	0	0	0	0	0	0	0	0	0	0	0	0	0	0	0	0	0	22	0	0	0	0	1	2	1	2	2	4	2	2	2	2	2	1	1	1	9	3	3
Ebuyu	Ebu	31	10	CDC-light	3	Indoor	0	0	0	0	0	0	0	0	1	0	0	0	1	1	0	0	0	0	0	0	0	17	0	0	0	0	1	1	1	1	1	1	1	1	2	1	1	3	1	1	8	2	3
Ebuyu	Ebu	1	11	CDC-light		Indoor	0	0	0	0	0	0	0	0	4	0	0	0	4	4	0	0	0	0	0	0	3	19	0	0	0	0	1	2	1	1	2	0	2	1	2	2	2	1	2	1	25	1	1
Ebuyu	Ebu	1	11	Prokopack_CDC	5	Indoor	0	0	0	0	0	0	0	0	0	0	0	0	0	0	0	0	0	0	0	0	0	13	0	0	0	0	1	2	1	1	2	0	2	1	2	2	2	1	2	1	25	1	1
Ebuyu	Ebu	32	11	CDC-light	3	Indoor	0	1	0	0	0	1	1	0	2	0	0	0	2	2	0	0	0	0	0	0	6	17	0	0	0	0	1	2	1	2	2	4	2	2	2	2	2	1	1	1	9	3	3
Ebuyu	Ebu	33	11	CDC-light	3	Indoor	0	1	0	0	0	1	1	0	0	0	0	0	0	0	0	0	0	0	0	0	7	32	0	0	0	0	1	1	1	1	2	0	2	1	2	1	2	1	1	1	9	1	3
Ebuyu	Ebu	34	11	CDC-light	3	Indoor	0	0	0	0	0	0	0	0	2	0	0	0	2	2	0	0	0	0	0	0	0	5	0	0	0	0	1	2	1	2	1	6	1	2	2	1	2	1	1	1	8	3	3
Ebuyu	Ebu	1	12	CDC-light		Indoor	0	0	0	0	0	0	0	0	0	0	0	0	0	0	0	0	0	0	0	0	0	0	0	0	0	0	1	2	1	1	2	0	2	1	2	2	2	1	2	1	25	1	1
Ebuyu	Ebu	1	12	Prokopack_CDC	5	Indoor	0	0	0	0	0	0	0	0	0	0	0	0	0	0	0	0	0	0	0	0	0	0	0	0	0	0	1	2	1	1	2	0	2	1	2	2	2	1	2	1	25	1	1
Ebuyu	Ebu	35	12	CDC-light	3	Indoor	0	0	0	0	0	0	0	0	0	0	0	0	0	0	0	0	0	0	0	0	0	0	0	0	0	0	1	1	1	1	1	0	2	1	2	1	1	1	2	1	11	2	3
Ebuyu	Ebu	36	12	CDC-light	3	Indoor	0	0	0	0	0	0	0	0	0	0	0	0	0	0	0	0	0	0	0	0	0	0	0	0	0	0	2	2	1	2	2	2	2	2	3	3	2	1	1	1	8	1	3
Ebuyu	Ebu	37	12	CDC-light	3	Indoor	0	0	0	0	0	0	0	0	0	0	0	0	0	0	0	0	0	0	0	0	0	0	0	0	0	0	1	2	1	2	2	6	2	2	2	2	2	1	1	1	9	2	3
Ebuyu	Ebu	1	19	DN-Mini	12	Indoor	0	0	0	0	0	0	0	0	2	0	0	0	2	2	0	0	0	0	0	0	0	0	0	0	0	0	1	2	1	2	2	4	2	2	2	2	2	1	2	1	5	2	1
Ebuyu	Ebu	1	19	DN-Mini	12	Indoor	0	2	0	0	0	2	2	0	5	0	0	0	5	5	0	0	0	0	0	0	0	2	0	0	0	0	1	2	1	2	2	4	2	2	2	2	2	1	2	1	5	2	1
Ebuyu	Ebu	2	19	DN-Mini	12	Indoor	0	0	0	0	0	0	0	0	1	0	0	0	1	1	0	0	0	0	0	0	0	18	0	0	0	0	1	2	1	1	2	3	2	2	2	2	2	1	2	1	8	2	1
Ebuyu	Ebu	2	19	DN-Mini	12	Indoor	0	0	0	0	0	0	0	0	0	0	0	0	0	0	0	0	0	0	0	0	0	11	0	0	0	0	1	2	1	1	2	3	2	2	2	2	2	1	2	1	8	2	1
Ebuyu	Ebu	3	19	DN-Mini	12	Indoor	0	0	0	0	0	0	0	0	0	0	0	0	0	0	0	0	0	0	0	0	0	63	0	0	0	0	1	2	1	1	1	2	1	2	2	2	2	1	1	1	9	2	3
Ebuyu	Ebu	3	19	DN-Mini	12	Indoor	0	0	0	0	0	0	0	0	0	0	0	0	0	0	0	0	0	0	0	0	0	7	0	0	0	0	1	2	1	1	1	2	1	2	2	2	2	1	1	1	9	2	3
Mzelezi	Mze	1	19	DN-Mini	12	Indoor	0	0	0	0	0	0	0	0	2	0	0	0	2	2	0	0	0	0	0	0	0	8	0	0	0	0	2	2	1	1	2	6	2	2	3	2	2	2	2	2	0	2	3
Mzelezi	Mze	1	19	DN-Mini	12	Indoor	0	0	0	0	0	0	0	0	0	0	6	0	6	6	0	0	0	0	0	0	0	0	0	0	0	0	2	2	1	1	2	6	2	2	3	2	2	2	2	2	0	2	3
Mzelezi	Mze	2	19	DN-Mini	12	Indoor	0	0	0	0	0	0	0	0	0	0	3	0	3	3	0	0	0	0	0	0	0	9	0	0	0	0	1	2	1	2	1	5	2	2	2	1	2	1	1	1	4	2	3
Mzelezi	Mze	2	19	DN-Mini	12	Indoor	0	0	0	0	0	0	0	0	0	0	3	0	3	3	0	0	0	0	0	0	0	11	0	0	0	0	1	2	1	2	1	5	2	2	2	1	2	1	1	1	4	2	3
Mzelezi	Mze	3	19	DN-Mini	12	Indoor	0	0	0	0	0	0	0	0	2	0	0	0	2	2	0	0	0	0	0	0	0	6	0	0	0	0	1	2	1	1	1	3	1	2	3	3	2	2	2	1	6	2	3
Mzelezi	Mze	3	19	DN-Mini	12	Indoor	0	0	0	0	0	0	0	0	0	0	0	0	0	0	0	0	0	0	0	0	0	7	0	0	0	0	1	2	1	1	1	3	1	2	3	3	2	2	2	1	5	2	3
Chirombora	Chi	1	19	DN-Mini	12	Indoor	0	0	0	0	0	0	0	0	3	0	0	0	3	3	0	0	0	0	0	0	0	25	0	0	0	0	1	2	1	1	2	3	2	2	2	2	2	1	1	1	7	1	4
Chirombora	Chi	1	19	DN-Mini	12	Indoor	0	0	0	0	0	0	0	0	0	0	0	0	0	0	0	0	0	0	0	0	0	11	0	0	0	0	1	2	1	1	2	3	2	2	2	2	2	1	1	1	7	1	4
Chirombora	Chi	2	19	DN-Mini	12	Indoor	0	0	0	0	0	0	0	0	0	0	0	0	0	0	0	0	0	0	0	0	0	0	0	0	0	0	1	1	1	1	2	1	2	1	2	2	1	1	1	1	5	1	4
Chirombora	Chi	2	19	DN-Mini	12	Indoor	0	0	0	0	0	0	0	0	3	0	0	0	3	3	0	0	0	0	0	0	1	25	0	1	0	0	1	1	1	1	2	1	2	1	2	2	1	1	1	1	5	1	4
Chirombora	Chi	3	19	DN-Mini	12	Indoor	0	1	0	0	0	1	1	0	2	0	0	0	2	2	0	0	0	0	0	0	0	29	0	0	0	0	1	1	1	1	1	1	1	2	2	1	1	1	1	1	7	1	4
Chirombora	Chi	3	19	DN-Mini	12	Indoor	0	0	0	0	0	0	0	0	0	0	0	0	0	0	0	0	0	0	0	0	5	34	0	0	0	0	1	1	1	1	1	1	1	2	2	1	1	1	1	1	7	1	4
Ebuyu	Ebu	1	20	DN-Mini	12	Indoor	0	0	0	0	0	0	0	0	2	0	0	0	2	2	0	0	0	0	0	0	0	6	0	0	0	0	1	2	1	2	2	4	2	2	2	2	2	1	2	1	5	2	1
Ebuyu	Ebu	1	20	DN-Mini	12	Indoor	0	0	0	0	0	0	0	0	4	0	0	0	4	4	0	0	0	0	0	0	0	3	0	0	0	0	1	2	1	2	2	4	2	2	2	2	2	1	2	1	5	2	1
Ebuyu	Ebu	4	20	DN-Mini	12	Indoor	0	0	0	0	0	0	0	0	0	0	0	0	0	0	0	0	0	0	0	0	0	43	0	0	0	0	1	2	1	2	2	2	2	2	2	2	2	2	2	1	6	1	1
Ebuyu	Ebu	4	20	DN-Mini	12	Indoor	0	0	0	0	0	0	0	0	5	0	0	0	5	5	0	0	0	0	0	0	0	8	0	0	0	0	1	2	1	2	2	2	2	2	2	2	2	2	2	1	6	1	1
Ebuyu	Ebu	5	20	DN-Mini	12	Indoor	0	0	0	0	0	0	0	0	4	0	0	0	4	4	0	0	0	0	0	0	0	8	0	0	0	0	1	2	1	1	2	3	2	2	2	2	2	1	1	1	8	3	1
Ebuyu	Ebu	5	20	DN-Mini	12	Indoor	0	0	0	0	0	0	0	0	3	0	0	0	3	3	0	0	0	0	0	0	0	10	0	0	0	0	1	2	1	1	2	3	2	2	2	2	2	1	1	1	8	3	1
Mzelezi	Mze	1	20	DN-Mini	12	Indoor	0	0	0	0	0	0	0	0	0	0	0	0	0	0	0	0	0	0	0	0	0	12	0	0	0	0	2	2	1	1	2	6	2	2	3	2	2	2	2	2	0	2	3
Mzelezi	Mze	1	20	DN-Mini	12	Indoor	0	4	0	0	0	4	4	0	0	0	4	0	4	4	0	0	0	0	0	0	0	3	0	0	0	0	2	2	1	1	2	6	2	2	3	2	2	2	2	2	0	2	3
Mzelezi	Mze	4	20	DN-Mini	12	Indoor	0	0	0	0	0	0	0	0	0	0	0	0	0	0	0	0	0	0	0	0	0	6	0	1	0	0	2	2	2	1	2	3	2	2	3	3	2	2	2	2	0	3	3
Mzelezi	Mze	4	20	DN-Mini	12	Indoor	0	0	0	0	0	0	0	0	0	0	3	0	3	3	0	0	0	0	0	0	0	3	0	1	0	0	2	2	2	1	2	3	2	2	3	3	2	2	2	2	0	3	3
Mzelezi	Mze	5	20	DN-Mini	12	Indoor	0	0	0	0	0	0	0	0	2	0	0	0	2	2	0	0	0	0	0	0	0	10	0	0	0	0	2	2	1	1	2	3	2	1	3	3	2	1	2	1	6	1	3
Mzelezi	Mze	5	20	DN-Mini	12	Indoor	0	0	0	0	0	0	0	0	1	0	0	0	1	1	0	0	0	0	0	0	0	6	0	0	0	0	2	2	1	1	2	3	2	1	3	3	2	1	2	1	6	1	3
Chirombora	Chi	1	20	DN-Mini	12	Indoor	0	0	0	0	0	0	0	0	0	0	0	0	0	0	0	0	0	0	0	0	0	36	0	0	0	0	1	2	1	1	2	3	2	2	2	2	2	1	1	1	7	1	4
Chirombora	Chi	1	20	DN-Mini	12	Indoor	0	0	0	0	0	0	0	0	3	0	0	0	3	3	0	0	0	0	0	0	0	21	0	0	0	0	1	2	1	1	2	3	2	2	2	2	2	1	1	1	7	1	4
Chirombora	Chi	4	20	DN-Mini	12	Indoor	0	0	0	0	0	0	0	0	0	0	0	0	0	0	0	0	0	0	0	0	0	14	0	0	0	0	1	1	1	1	1	1	1	2	2	1	1	1	1	1	3	1	4
Chirombora	Chi	4	20	DN-Mini	12	Indoor	0	0	0	0	0	0	0	0	7	0	0	0	7	7	0	0	0	0	0	0	0	9	0	0	0	0	1	1	1	1	1	1	1	2	2	1	1	1	1	1	3	1	4
Chirombora	Chi	5	20	DN-Mini	12	Indoor	0	0	0	0	0	0	0	0	0	0	0	0	0	0	0	0	0	0	0	0	0	10	0	0	0	0	2	2	1	2	2	6	2	2	2	2	2	1	1	1	2	3	4
Chirombora	Chi	5	20	DN-Mini	12	Indoor	0	0	0	0	0	0	0	0	0	0	0	0	0	0	0	0	0	0	0	0	0	9	0	0	0	0	2	2	1	2	2	6	2	2	2	2	2	1	1	1	2	3	4
Ebuyu	Ebu	1	21	DN-Mini	12	Indoor	0	0	0	0	0	0	0	0	0	0	0	0	0	0	0	0	0	0	0	0	0	2	0	0	0	0	1	2	1	2	2	4	2	2	2	2	2	1	2	1	5	2	1
Ebuyu	Ebu	1	21	DN-Mini	12	Indoor	0	0	0	0	0	0	0	0	0	0	0	0	0	0	0	0	0	0	0	0	0	4	0	0	0	0	1	2	1	2	2	4	2	2	2	2	2	1	2	1	5	2	1
Ebuyu	Ebu	1	21	DN-Mini	12	Outdoor	0	0	0	0	0	0	0	0	0	0	0	0	0	0	0	0	0	0	0	0	0	22	0	0	0	0	1	2	1	2	2	4	2	2	2	2	2	1	2	1	5	2	1
Ebuyu	Ebu	1	21	DN-Mini	12	Outdoor	0	0	0	0	0	0	0	0	0	0	0	0	0	0	0	0	0	0	0	0	3	14	0	0	0	0	1	2	1	2	2	4	2	2	2	2	2	1	2	1	5	2	1
Ebuyu	Ebu	1	21	Prokopack_DN-Mini	5	Indoor	0	0	0	0	0	0	0	0	0	0	0	0	0	0	0	0	0	0	0	0	0	3	0	0	0	0	1	2	1	2	2	4	2	2	2	2	2	1	2	1	5	2	1
Ebuyu	Ebu	1	21	Prokopack_DN-Mini	5	Outdoor	0	0	0	0	0	0	0	0	0	0	0	0	0	0	0	0	0	0	0	0	8	4	0	0	0	0	1	2	1	2	2	4	2	2	2	2	2	1	2	1	5	2	1
Ebuyu	Ebu	6	21	DN-Mini	12	Indoor	0	0	0	0	0	0	0	0	0	0	0	0	0	0	0	0	0	0	0	0	0	18	0	0	0	0	1	2	1	1	2	1	2	1	2	2	2	1	1	1	10	1	2
Ebuyu	Ebu	6	21	DN-Mini	12	Indoor	0	0	0	0	0	0	0	0	0	0	0	0	0	0	0	0	0	0	0	0	0	23	0	0	0	0	1	2	1	1	2	1	2	1	2	2	2	1	1	1	10	1	2
Ebuyu	Ebu	7	21	DN-Mini	12	Indoor	0	0	0	0	0	0	0	0	0	0	0	0	0	0	0	0	0	0	0	0	0	7	0	0	0	0	2	2	1	2	1	3	1	2	2	2	2	1	1	1	10	2	1
Ebuyu	Ebu	7	21	DN-Mini	12	Indoor	0	0	0	0	0	0	0	0	0	0	0	0	0	0	0	0	0	0	0	0	0	11	0	0	0	0	2	2	1	2	1	3	1	2	2	2	2	1	1	1	10	2	1
Mzelezi	Mze	1	21	DN-Mini	12	Indoor	0	0	0	0	0	0	0	0	0	0	4	0	4	4	0	0	0	0	0	0	0	0	0	0	0	0	2	2	1	1	2	6	2	2	3	2	2	2	2	2	0	2	3
Mzelezi	Mze	1	21	DN-Mini	12	Indoor	0	0	0	0	0	0	0	0	0	0	0	0	0	0	0	0	0	0	0	0	0	0	0	1	0	0	2	2	1	1	2	6	2	2	3	2	2	2	2	2	0	2	3
Mzelezi	Mze	1	21	DN-Mini	12	Outdoor	0	0	0	0	0	0	0	0	0	0	0	0	0	0	0	0	0	0	0	0	0	8	0	0	0	0	2	2	1	1	2	6	2	2	3	2	2	2	2	2	0	2	3
Mzelezi	Mze	1	21	DN-Mini	12	Outdoor	0	0	0	0	0	0	0	0	0	0	0	0	0	0	0	0	0	0	0	0	0	7	0	0	0	0	2	2	1	1	2	6	2	2	3	2	2	2	2	2	0	2	3
Mzelezi	Mze	1	21	Prokopack_DN-Mini	5	Indoor	0	0	0	0	0	0	0	0	0	0	0	0	0	0	0	0	0	0	0	0	0	8	0	0	0	0	2	2	1	1	2	6	2	2	3	2	2	2	2	2	0	2	3
Mzelezi	Mze	1	21	Prokopack_DN-Mini	5	Outdoor	0	0	0	0	0	0	0	0	0	0	0	0	0	0	0	0	0	0	0	0	0	0	0	0	0	0	2	2	1	1	2	6	2	2	3	2	2	2	2	2	0	2	3
Mzelezi	Mze	6	21	DN-Mini	12	Indoor	0	0	0	0	0	0	0	0	1	1	6	0	8	8	0	0	0	0	0	0	0	0	0	0	0	0	1	2	1	1	2	6	2	2	3	3	2	2	2	1	4	2	3
Mzelezi	Mze	6	21	DN-Mini	12	Indoor	0	0	0	0	0	0	0	0	0	0	0	0	0	0	0	0	0	0	0	0	0	6	0	0	0	0	1	2	1	1	2	6	2	2	3	3	2	2	2	1	4	2	3
Mzelezi	Mze	7	21	DN-Mini	12	Indoor	0	0	0	0	0	0	0	0	0	0	0	0	0	0	0	0	0	0	0	0	0	3	0	0	0	0	1	1	2	1	2	3	2	2	2	2	2	2	2	1	5	3	3
Mzelezi	Mze	7	21	DN-Mini	12	Indoor	0	0	0	0	0	0	0	0	0	0	0	0	0	0	0	0	0	0	0	0	0	6	0	0	0	0	1	1	2	1	2	3	2	2	2	2	2	2	2	1	3	3	3
Chirombora	Chi	1	21	DN-Mini	12	Indoor	0	0	0	0	0	0	0	0	0	0	0	0	0	0	0	0	0	0	0	0	0	18	0	0	0	0	1	2	1	1	2	3	2	2	2	2	2	1	1	1	7	1	4
Chirombora	Chi	1	21	DN-Mini	12	Indoor	0	0	0	0	0	0	0	0	2	0	0	0	2	2	0	0	0	0	0	0	0	13	0	0	0	0	1	2	1	1	2	3	2	2	2	2	2	1	1	1	7	1	4
Chirombora	Chi	1	21	DN-Mini	12	Outdoor	0	0	0	0	0	0	0	0	3	0	0	0	3	3	0	0	0	0	0	0	0	0	0	0	0	0	1	2	1	1	2	3	2	2	2	2	2	1	1	1	7	1	4
Chirombora	Chi	1	21	DN-Mini	12	Outdoor	0	0	0	0	0	0	0	0	0	0	0	0	0	0	0	0	0	0	0	0	0	19	0	0	0	0	1	2	1	1	2	3	2	2	2	2	2	1	1	1	7	1	4
Chirombora	Chi	1	21	Prokopack_DN-Mini	5	Indoor	0	0	0	0	0	0	0	0	0	0	0	0	0	0	0	0	0	0	0	0	0	3	0	0	0	0	1	2	1	1	2	3	2	2	2	2	2	1	1	1	7	1	4
Chirombora	Chi	1	21	Prokopack_DN-Mini	5	Outdoor	0	0	0	0	0	0	0	0	1	0	0	0	1	1	0	0	0	0	0	0	0	19	0	0	0	0	1	2	1	1	2	3	2	2	2	2	2	1	1	1	7	1	4
Chirombora	Chi	6	21	DN-Mini	12	Indoor	0	0	0	0	0	0	0	0	0	0	0	0	0	0	0	0	0	0	0	0	0	4	0	0	0	0	2	2	1	2	2	6	2	2	2	2	2	2	1	2	0	2	4
Chirombora	Chi	6	21	DN-Mini	12	Indoor	0	0	0	0	0	0	0	0	0	0	0	0	0	0	0	0	0	0	0	0	0	0	0	0	0	0	2	2	1	2	2	6	2	2	2	2	2	2	1	2	0	2	4
Chirombora	Chi	7	21	DN-Mini	12	Indoor	0	0	0	0	0	0	0	0	0	0	0	0	0	0	0	0	0	0	0	0	0	25	0	0	0	0	2	2	1	1	2	6	2	2	3	3	2	2	2	1	2	4	4
Chirombora	Chi	7	21	DN-Mini	12	Indoor	0	0	0	0	0	0	0	0	0	0	0	0	0	0	0	0	0	0	0	0	0	12	0	0	0	0	2	2	1	1	2	6	2	2	3	3	2	2	2	1	2	4	4
Ebuyu	Ebu	1	22	DN-Mini	12	Indoor	0	0	0	0	0	0	0	0	0	0	0	0	0	0	0	0	0	0	0	0	0	4	0	0	0	0	1	2	1	2	2	4	2	2	2	2	2	1	2	1	5	2	1
Ebuyu	Ebu	1	22	DN-Mini	12	Indoor	0	0	0	0	0	0	0	0	0	0	0	0	0	0	0	0	0	0	0	0	0	2	0	0	0	0	1	2	1	2	2	4	2	2	2	2	2	1	2	1	5	2	1
Ebuyu	Ebu	8	22	DN-Mini	12	Indoor	0	0	0	0	0	0	0	0	0	0	0	0	0	0	0	0	0	0	0	0	0	13	0	0	0	0	1	2	1	1	1	1	1	2	2	2	2	1	1	1	10	2	3
Ebuyu	Ebu	8	22	DN-Mini	12	Indoor	0	0	0	0	0	0	0	0	0	0	0	0	0	0	0	0	0	0	0	0	0	10	0	0	0	0	1	2	1	1	1	1	1	2	2	2	2	1	1	1	10	2	3
Ebuyu	Ebu	9	22	DN-Mini	12	Indoor	0	0	0	0	0	0	0	0	0	0	0	0	0	0	0	0	0	0	0	0	0	9	0	0	0	0	1	2	1	3	1	0	1	2	1	1	2	1	1	1	10	1	3
Ebuyu	Ebu	9	22	DN-Mini	12	Indoor	0	0	0	0	0	0	0	0	0	0	0	0	0	0	0	0	0	0	0	0	0	8	0	0	0	0	1	2	1	3	1	0	1	2	1	1	2	1	1	1	10	1	3
Mzelezi	Mze	1	22	DN-Mini	12	Indoor	0	0	0	0	0	0	0	0	3	0	0	0	3	3	0	0	0	0	0	0	0	12	0	0	0	0	2	2	1	1	2	6	2	2	3	2	2	2	2	2	0	2	3
Mzelezi	Mze	1	22	DN-Mini	12	Indoor	0	0	0	0	0	0	0	0	1	0	0	0	1	1	0	0	0	0	0	0	0	6	0	0	0	0	2	2	1	1	2	6	2	2	3	2	2	2	2	2	0	2	3
Mzelezi	Mze	8	22	DN-Mini	12	Indoor	0	0	0	0	0	0	0	0	0	0	0	0	0	0	0	0	0	0	0	0	0	13	0	0	0	0	1	2	1	0	1	3	2	2	2	2	2	2	2	1	3	2	3
Mzelezi	Mze	8	22	DN-Mini	12	Indoor	0	0	0	0	0	0	0	0	0	0	0	0	0	0	0	0	0	0	0	0	0	16	0	0	0	0	1	2	1	0	1	3	2	2	2	2	2	2	2	1	7	2	3
Mzelezi	Mze	9	22	DN-Mini	12	Indoor	0	0	0	0	0	0	0	0	0	0	0	0	0	0	0	0	0	0	0	0	0	19	0	0	0	0	1	2	1	1	2	2	2	1	3	3	2	1	1	1	3	1	3
Mzelezi	Mze	9	22	DN-Mini	12	Indoor	0	0	0	0	0	0	0	0	0	0	0	0	0	0	0	0	0	0	0	0	0	17	0	0	0	0	1	2	1	1	2	2	2	1	3	3	2	1	1	1	8	1	3
Chirombora	Chi	1	22	DN-Mini	12	Indoor	0	0	0	0	0	0	0	0	0	0	0	0	0	0	0	0	0	0	0	0	0	12	0	0	0	0	1	2	1	1	2	3	2	2	2	2	2	1	1	1	7	1	4
Chirombora	Chi	1	22	DN-Mini	12	Indoor	0	0	0	0	0	0	0	0	0	0	0	0	0	0	0	0	0	0	0	0	0	20	0	0	0	0	1	2	1	1	2	3	2	2	2	2	2	1	1	1	7	1	4
Chirombora	Chi	8	22	DN-Mini	12	Indoor	0	0	0	0	0	0	0	0	0	0	0	0	0	0	0	0	0	0	0	0	0	14	0	0	0	0	2	2	1	2	2	6	2	2	3	3	2	2	2	1	4	2	4
Chirombora	Chi	8	22	DN-Mini	12	Indoor	0	0	0	0	0	0	0	0	2	0	0	0	2	2	0	0	0	0	0	0	0	16	0	0	0	0	2	2	1	2	2	6	2	2	3	3	2	2	2	1	4	2	4
Chirombora	Chi	9	22	DN-Mini	12	Indoor	0	0	0	0	0	0	0	0	0	0	0	0	0	0	0	0	0	0	0	0	0	18	0	0	0	0	1	2	1	2	2	6	2	2	2	2	2	1	1	1	7	3	4
Chirombora	Chi	9	22	DN-Mini	12	Indoor	0	0	0	0	0	0	0	0	4	0	0	0	4	4	0	0	0	0	0	0	0	11	0	0	0	0	1	2	1	2	2	6	2	2	2	2	2	1	1	1	7	3	4
Ebuyu	Ebu	1	23	DN-Mini	12	Indoor	0	0	0	0	0	0	0	0	1	0	1	0	2	2	0	0	0	0	0	0	0	8	0	0	0	0	1	2	1	2	2	4	2	2	2	2	2	1	2	1	5	2	1
Ebuyu	Ebu	1	23	DN-Mini	12	Indoor	0	0	0	0	0	0	0	0	0	0	0	0	0	0	0	0	0	0	0	0	0	4	0	0	0	0	1	2	1	2	2	4	2	2	2	2	2	1	2	1	5	2	1
Ebuyu	Ebu	10	23	DN-Mini	12	Indoor	0	0	0	0	0	0	0	0	0	0	0	0	0	0	0	0	0	0	0	0	0	5	0	0	0	0	2	2	1	1	2	7	2	1	3	3	2	2	2	2	0	1	3
Ebuyu	Ebu	10	23	DN-Mini	12	Indoor	0	0	0	0	0	0	0	0	0	0	1	0	1	1	0	0	0	0	0	0	0	6	0	0	0	0	2	2	1	1	2	7	2	1	3	3	2	2	2	2	0	1	3
Ebuyu	Ebu	11	23	DN-Mini	12	Indoor	0	0	0	0	0	0	0	0	3	0	0	0	3	3	0	0	0	0	0	0	0	10	0	0	0	0	1	2	1	0	2	4	1	2	2	2	2	1	1	1	10	3	3
Ebuyu	Ebu	11	23	DN-Mini	12	Indoor	0	0	0	0	0	0	0	0	0	0	0	0	0	0	0	0	0	0	0	0	0	31	0	0	0	0	1	2	1	0	2	4	1	2	2	2	2	1	1	1	10	3	3
Mzelezi	Mze	1	23	DN-Mini	12	Indoor	0	0	0	0	0	0	0	0	0	0	2	0	2	2	0	0	0	0	0	0	0	0	0	0	0	0	2	2	1	1	2	6	2	2	3	2	2	2	2	2	0	2	3
Mzelezi	Mze	1	23	DN-Mini	12	Indoor	0	0	0	0	0	0	0	0	0	0	5	0	5	5	0	0	0	0	0	0	10	0	0	0	0	0	2	2	1	1	2	6	2	2	3	2	2	2	2	2	0	2	3
Mzelezi	Mze	10	23	DN-Mini	12	Indoor	0	0	0	0	0	0	0	0	0	0	2	0	2	2	0	0	0	0	0	0	3	0	0	0	0	0	1	2	1	2	2	2	2	2	3	3	2	1	1	1	8	1	3
Mzelezi	Mze	10	23	DN-Mini	12	Indoor	0	0	0	0	0	0	0	0	0	0	0	0	0	0	0	0	0	0	0	0	4	0	0	0	0	0	1	2	1	2	2	2	2	2	3	3	2	1	1	1	10	1	3
Mzelezi	Mze	11	23	DN-Mini	12	Indoor	0	0	0	0	0	0	0	0	0	0	1	0	1	1	0	0	0	0	0	0	10	0	10	0	0	0	1	2	1	2	2	6	2	2	2	2	2	1	1	2	0	2	3
Mzelezi	Mze	11	23	DN-Mini	12	Indoor	0	0	0	0	0	0	0	0	0	0	0	0	0	0	0	0	0	0	0	0	4	0	0	0	0	0	1	2	1	2	2	6	2	2	2	2	2	1	1	2	0	2	3
Chirombora	Chi	1	23	DN-Mini	12	Indoor	0	0	0	0	0	0	0	0	0	0	0	0	0	0	0	0	0	0	0	0	0	2	0	1	0	0	1	2	1	1	2	3	2	2	2	2	2	1	1	1	7	1	4
Chirombora	Chi	1	23	DN-Mini	12	Indoor	0	0	0	0	0	0	0	0	0	0	0	0	0	0	0	0	0	0	0	0	0	6	0	0	0	0	1	2	1	1	2	3	2	2	2	2	2	1	1	1	7	1	4
Chirombora	Chi	10	23	Prokopack_DN-Mini	5	Indoor	0	0	0	0	0	0	0	0	1	0	0	0	1	1	0	0	0	0	0	0	0	20	0	0	0	0	2	2	1	2	2	6	2	2	3	3	2	1	2	1	4	2	4
Chirombora	Chi	10	23	Prokopack_DN-Mini	5	Indoor	0	0	0	0	0	0	0	0	0	0	0	0	0	0	0	0	0	0	0	0	0	18	0	0	0	0	2	2	1	2	2	6	2	2	3	3	2	1	2	1	4	2	4
Chirombora	Chi	11	23	DN-Mini	12	Indoor	0	0	0	0	0	0	0	0	0	0	0	0	0	0	0	0	0	0	0	0	10	12	0	0	0	0	1	2	1	2	2	2	2	2	2	2	2	1	1	1	6	1	4
Chirombora	Chi	11	23	DN-Mini	12	Indoor	0	0	0	0	0	0	0	0	0	0	0	0	0	0	0	0	0	0	0	0	10	15	0	0	0	0	1	2	1	2	2	2	2	2	2	2	2	1	1	1	6	1	4
Mzelezi	Mze	1	24	DN-Mini	12	Indoor	0	0	0	0	0	0	0	0	0	0	0	0	0	0	0	0	0	0	0	0	0	5	0	0	0	0	2	2	1	1	2	6	2	2	3	2	2	2	2	2	0	2	3
Mzelezi	Mze	1	24	DN-Mini	12	Indoor	0	0	0	0	0	0	0	0	1	0	0	0	1	1	0	0	0	0	0	0	0	4	0	0	0	0	2	2	1	1	2	6	2	2	3	2	2	2	2	2	0	2	3
Mzelezi	Mze	1	24	DN-Mini	12	Outdoor	0	0	0	0	0	0	0	0	1	0	0	0	1	1	0	0	0	0	0	0	0	6	0	0	0	0	2	2	1	1	2	6	2	2	3	2	2	2	2	2	0	2	3
Mzelezi	Mze	1	24	DN-Mini	12	Outdoor	0	0	0	0	0	0	0	0	1	0	0	0	1	1	0	0	0	0	0	0	0	19	0	0	0	0	2	2	1	1	2	6	2	2	3	2	2	2	2	2	0	2	3
Mzelezi	Mze	1	24	Prokopack_DN-Mini	5	Indoor
Mzelezi	Mze	1	24	Prokopack_DN-Mini	5	Outdoor
Mzelezi	Mze	12	24	DN-Mini	12	Indoor	0	0	0	0	0	0	0	0	0	0	0	0	0	0	0	0	0	0	0	0	0	4	0	0	0	0	1	1	1	1	1	1	1	1	2	2	1	1	1	1	7	1	3
Mzelezi	Mze	12	24	DN-Mini	12	Indoor	0	0	0	0	0	0	0	0	0	0	0	0	0	0	0	0	0	0	0	0	0	6	0	0	0	0	1	1	1	1	1	1	1	1	2	2	1	1	1	1	6	1	3
Mzelezi	Mze	13	24	DN-Mini	12	Indoor	0	0	0	0	0	0	0	0	1	0	0	0	1	1	0	0	0	0	0	0	0	4	0	0	0	0	1	2	1	2	2	6	2	2	2	2	2	1	1	1	20	1	3
Mzelezi	Mze	13	24	DN-Mini	12	Indoor	0	0	0	0	0	0	0	0	1	0	0	0	1	1	0	0	0	0	0	0	0	0	0	0	0	0	1	2	1	2	2	6	2	2	2	2	2	1	1	1	20	1	3
Chirombora	Chi	1	24	DN-Mini	12	Indoor	0	0	0	0	0	0	0	0	0	0	0	0	0	0	0	0	0	0	0	0	0	6	0	0	0	0	1	2	1	1	2	3	2	2	2	2	2	1	1	1	7	1	4
Chirombora	Chi	1	24	DN-Mini	12	Indoor	0	0	0	0	0	0	0	0	3	0	0	0	3	3	0	0	0	0	0	0	0	11	0	0	0	0	1	2	1	1	2	3	2	2	2	2	2	1	1	1	7	1	4
Chirombora	Chi	1	24	DN-Mini	12	Outdoor	0	0	0	0	0	0	0	0	0	0	0	0	0	0	0	0	0	0	0	0	0	8	0	0	0	0	1	2	1	1	2	3	2	2	2	2	2	1	1	1	7	1	4
Chirombora	Chi	1	24	DN-Mini	12	Outdoor	0	0	0	0	0	0	0	0	2	0	0	0	2	2	0	0	0	0	0	0	0	10	0	0	0	0	1	2	1	1	2	3	2	2	2	2	2	1	1	1	7	1	4
Chirombora	Chi	1	24	Prokopack_DN-Mini	5	Indoor	0	0	0	0	0	0	0	0	0	0	0	0	0	0	0	0	0	0	0	0	0	6	0	0	0	0	1	2	1	1	2	3	2	2	2	2	2	1	1	1	7	1	4
Chirombora	Chi	1	24	Prokopack_DN-Mini	5	Outdoor	0	0	0	0	0	0	0	0	0	0	0	0	0	0	0	0	0	0	0	0	0	1	0	0	0	0	1	2	1	1	2	3	2	2	2	2	2	1	1	1	7	1	4
Chirombora	Chi	12	24	DN-Mini	12	Indoor	0	0	0	0	0	0	0	0	0	0	0	0	0	0	0	0	0	0	0	0	0	19	0	0	0	0	1	2	1	1	1	6	1	2	2	2	1	1	1	1	5	3	4
Chirombora	Chi	12	24	DN-Mini	12	Indoor	0	0	0	0	0	0	0	0	3	0	0	0	3	3	0	0	0	0	0	0	0	10	0	0	0	0	1	2	1	1	1	6	1	2	2	2	1	1	1	1	5	3	4
Chirombora	Chi	13	24	DN-Mini	12	Indoor	0	0	0	0	0	0	0	0	0	0	0	0	0	0	0	0	0	0	0	0	0	11	0	0	0	0	1	2	1	2	2	6	2	2	2	2	2	1	1	1	3	1	3
Chirombora	Chi	13	24	DN-Mini	12	Indoor	0	0	0	0	0	0	0	0	3	0	0	0	3	3	0	0	0	0	0	0	0	15	0	0	0	0	1	2	1	2	2	6	2	2	2	2	2	1	1	1	3	1	3
Ebuyu	Ebu	1	24	DN-Mini	12	Indoor	0	0	0	0	0	0	0	0	0	0	0	0	0	0	0	0	0	0	0	0	0	10	0	0	0	0	1	2	1	2	2	4	2	2	2	2	2	1	2	1	5	2	1
Ebuyu	Ebu	1	24	DN-Mini	12	Indoor	0	0	0	0	0	0	0	0	0	0	0	0	0	0	0	0	0	0	0	0	0	15	0	0	0	0	1	2	1	2	2	4	2	2	2	2	2	1	2	1	5	2	1
Ebuyu	Ebu	1	24	DN-Mini	12	Outdoor	0	0	0	0	0	0	0	0	0	0	0	0	0	0	0	0	0	0	0	0	0	5	0	0	0	0	1	2	1	2	2	4	2	2	2	2	2	1	2	1	5	2	1
Ebuyu	Ebu	1	24	DN-Mini	12	Outdoor	0	0	0	0	0	0	0	0	0	0	0	0	0	0	0	0	0	0	0	0	0	7	0	0	0	0	1	2	1	2	2	4	2	2	2	2	2	1	2	1	5	2	1
Ebuyu	Ebu	1	24	Prokopack_DN-Mini	5	Indoor	0	0	0	0	0	0	0	0	0	0	0	0	0	0	0	0	0	0	0	0	0	9	0	0	0	0	1	2	1	2	2	4	2	2	2	2	2	1	2	1	5	2	1
Ebuyu	Ebu	1	24	Prokopack_DN-Mini	5	Outdoor	0	0	0	0	0	0	0	0	0	0	0	0	0	0	0	0	0	0	0	0	0	4	0	0	0	0	1	2	1	2	2	4	2	2	2	2	2	1	2	1	5	2	1
Ebuyu	Ebu	12	24	DN-Mini	12	Indoor	0	0	0	0	0	0	0	0	0	0	0	0	0	0	0	0	0	0	0	0	0	9	0	0	0	0	1	1	1	2	1	6	1	2	2	2	2	1	1	1	10	2	3
Ebuyu	Ebu	12	24	DN-Mini	12	Indoor	0	0	0	0	0	0	0	0	0	0	0	0	0	0	0	0	0	0	0	0	0	8	0	0	0	0	1	1	1	2	1	6	1	2	2	2	2	1	1	1	10	2	3
Ebuyu	Ebu	13	24	DN-Mini	12	Indoor	0	0	0	0	0	0	0	0	0	0	0	0	0	0	0	0	0	0	0	0	0	10	0	0	0	0	1	2	1	1	1	3	1	2	3	3	2	1	1	1	12	1	3
Ebuyu	Ebu	13	24	DN-Mini	12	Indoor	0	0	0	0	0	0	0	0	0	0	0	0	0	0	0	0	0	0	0	0	0	12	0	0	0	0	1	2	1	1	1	3	1	2	3	3	2	1	1	1	12	1	3
Ebuyu	Ebu	1	25	DN-Mini	12	Indoor	0	0	0	0	0	0	0	0	1	0	0	0	1	1	0	0	0	0	0	0	0	5	0	0	0	0	1	2	1	2	2	4	2	2	2	2	2	1	2	1	5	2	1
Ebuyu	Ebu	1	25	DN-Mini	12	Indoor	0	0	0	0	0	0	0	0	3	0	0	0	3	3	0	0	0	0	0	0	0	7	0	0	0	0	1	2	1	2	2	4	2	2	2	2	2	1	2	1	5	2	1
Ebuyu	Ebu	14	25	DN-Mini	12	Indoor	0	0	0	0	0	0	0	0	2	0	0	0	2	2	0	0	0	0	0	0	0	9	0	0	0	0	2	2	1	2	2	2	2	2	2	2	2	2	2	1	5	1	3
Ebuyu	Ebu	14	25	DN-Mini	12	Indoor	0	0	0	0	0	0	0	0	0	0	0	0	0	0	0	0	0	0	0	0	0	6	0	0	0	0	2	2	1	2	2	2	2	2	2	2	2	2	2	1	5	1	3
Ebuyu	Ebu	15	25	DN-Mini	12	Indoor	0	0	0	0	0	0	0	0	0	0	0	0	0	0	0	0	0	0	0	0	0	12	0	0	0	0	1	2	1	2	2	3	2	2	2	2	2	2	2	1	10	2	3
Ebuyu	Ebu	15	25	DN-Mini	12	Indoor	0	0	0	0	0	0	0	0	0	0	0	0	0	0	0	0	0	0	0	0	0	16	0	0	0	0	1	2	1	2	2	3	2	2	2	2	2	2	2	1	10	2	3
Mzelezi	Mze	1	25	DN-Mini	12	Indoor	0	0	0	0	0	0	0	0	4	0	0	0	4	4	0	0	0	0	0	0	0	6	0	0	0	0	2	2	1	1	2	6	2	2	3	2	2	2	2	2	0	2	3
Mzelezi	Mze	1	25	DN-Mini	12	Indoor	0	0	0	0	0	0	0	0	4	0	0	0	4	4	0	0	0	0	0	0	0	10	0	0	0	0	2	2	1	1	2	6	2	2	3	2	2	2	2	2	0	2	3
Mzelezi	Mze	14	25	DN-Mini	12	Indoor	0	0	0	0	0	0	0	0	1	0	0	0	1	1	0	0	0	0	0	0	0	11	0	0	0	0	1	2	1	2	2	5	2	2	3	2	2	1	1	1	10	2	2
Mzelezi	Mze	14	25	DN-Mini	12	Indoor	0	0	0	0	0	0	0	0	2	0	0	0	2	2	0	0	0	0	0	0	0	14	0	0	0	0	1	2	1	2	2	5	2	2	3	2	2	1	1	1	10	2	2
Mzelezi	Mze	15	25	DN-Mini	12	Indoor	0	0	0	0	0	0	0	0	1	0	0	0	1	1	0	0	0	0	0	0	0	9	0	0	0	0	1	2	1	2	2	3	2	2	1	2	1	1	1	1	15	3	2
Mzelezi	Mze	15	25	DN-Mini	12	Indoor	0	0	0	0	0	0	0	0	0	0	0	0	0	0	0	0	0	0	0	0	0	12	0	0	0	0	1	2	1	2	2	3	2	2	1	2	1	1	1	1	15	3	2
Chirombora	Chi	1	25	DN-Mini	12	Indoor	0	0	0	0	0	0	0	0	1	0	0	0	1	1	0	0	0	0	0	0	0	14	0	0	0	0	1	2	1	1	2	3	2	2	2	2	2	1	1	1	7	1	4
Chirombora	Chi	1	25	DN-Mini	12	Indoor	0	0	0	0	0	0	0	0	2	0	0	0	2	2	0	0	0	0	0	0	0	12	0	0	0	0	1	2	1	1	2	3	2	2	2	2	2	1	1	1	7	1	4
Chirombora	Chi	14	25	DN-Mini	12	Indoor	0	1	0	0	0	1	1	0	4	0	0	0	4	4	0	0	0	0	0	0	0	12	0	0	0	0	1	2	1	1	2	3	2	2	2	2	2	1	1	1	5	3	4
Chirombora	Chi	14	25	DN-Mini	12	Indoor	0	0	0	0	0	0	0	0	0	0	0	0	0	0	0	0	0	0	0	0	0	17	0	0	0	0	1	2	1	1	2	3	2	2	2	2	2	1	1	1	5	3	4
Chirombora	Chi	15	25	DN-Mini	12	Indoor	0	0	0	0	0	0	0	0	3	0	0	0	3	3	0	0	0	0	0	0	0	8	0	0	0	0	1	2	1	2	2	2	2	2	2	2	2	1	1	1	4	2	4
Chirombora	Chi	15	25	DN-Mini	12	Indoor	0	0	0	0	0	0	0	0	0	0	0	0	0	0	0	0	0	0	0	0	0	10	0	0	0	0	1	2	1	2	2	2	2	2	2	2	2	1	1	1	4	2	4
Ebuyu	Ebu	1	26	DN-Mini	12	Indoor	0	0	0	0	0	0	0	0	3	0	0	0	3	3	0	0	0	0	0	0	0	4	0	0	0	0	1	2	1	2	2	4	2	2	2	2	2	1	2	1	5	2	1
Ebuyu	Ebu	1	26	DN-Mini	12	Indoor	0	0	0	0	0	0	0	0	1	0	0	0	1	1	0	0	0	0	0	0	0	5	0	0	0	0	1	2	1	2	2	4	2	2	2	2	2	1	2	1	5	2	1
Ebuyu	Ebu	16	26	DN-Mini	12	Indoor	0	0	0	0	0	0	0	0	3	0	0	0	3	3	0	0	0	0	0	0	0	5	0	0	0	0	1	2	1	2	2	9	1	2	2	2	2	2	2	1	20	3	3
Ebuyu	Ebu	16	26	DN-Mini	12	Indoor	0	0	0	0	0	0	0	0	1	0	0	0	1	1	0	0	0	0	0	0	0	7	0	0	0	0	1	2	1	2	2	9	1	2	2	2	2	2	2	1	20	3	3
Ebuyu	Ebu	17	26	DN-Mini	12	Indoor	0	0	0	0	0	0	0	0	3	0	0	0	3	3	0	0	0	0	0	0	0	4	0	0	0	0	1	2	1	2	1	6	2	2	2	2	2	1	1	1	7	2	3
Ebuyu	Ebu	17	26	DN-Mini	12	Indoor	0	0	0	0	0	0	0	0	1	0	0	0	1	1	0	0	0	0	0	0	0	0	0	0	0	0	1	2	1	2	1	6	2	2	2	2	2	1	1	1	7	2	3
Mzelezi	Mze	1	26	DN-Mini	12	Indoor	0	0	0	0	0	0	0	0	2	0	0	0	2	2	0	0	0	0	0	0	0	6	0	0	0	0	2	2	1	1	2	6	2	2	3	2	2	2	2	2	0	2	3
Mzelezi	Mze	1	26	DN-Mini	12	Indoor	0	0	0	0	0	0	0	0	0	0	0	0	0	0	0	0	0	0	0	0	0	8	0	0	0	0	2	2	1	1	2	6	2	2	3	2	2	2	2	2	0	2	3
Mzelezi	Mze	16	26	DN-Mini	12	Indoor	0	0	0	0	0	0	0	0	0	0	0	0	0	0	0	0	0	0	0	0	0	10	0	0	0	0	2	2	1	1	1	6	1	2	3	3	2	2	2	1	8	1	1
Mzelezi	Mze	16	26	DN-Mini	12	Indoor	0	0	0	0	0	0	0	0	2	0	0	0	2	2	0	0	0	0	0	0	0	6	0	0	0	0	2	2	1	1	1	6	1	2	3	3	2	2	2	1	8	1	1
Mzelezi	Mze	17	26	DN-Mini	12	Indoor	0	0	0	0	0	0	0	0	0	0	0	0	0	0	0	0	0	0	0	0	0	5	0	0	0	0	2	2	1	2	2	0	2	1	3	3	2	2	2	1	18	1	1
Mzelezi	Mze	17	26	DN-Mini	12	Indoor	0	0	0	0	0	0	0	0	0	0	0	0	0	0	0	0	0	0	0	0	0	12	0	0	0	0	2	2	1	2	2	0	2	1	3	3	2	2	2	1	18	1	1
Chirombora	Chi	1	26	DN-Mini	12	Indoor	0	0	0	0	0	0	0	0	1	0	0	0	1	1	0	0	0	0	0	0	0	8	0	0	0	0	1	2	1	1	2	3	2	2	2	2	2	1	1	1	7	1	4
Chirombora	Chi	1	26	DN-Mini	12	Indoor	0	0	0	0	0	0	0	0	4	0	0	0	4	4	0	0	0	0	0	0	0	20	0	0	0	0	1	2	1	1	2	3	2	2	2	2	2	1	1	1	7	1	4
Chirombora	Chi	16	26	DN-Mini	12	Indoor	0	0	0	0	0	0	0	0	4	0	0	0	4	4	0	0	0	0	0	0	0	13	0	0	0	0	1	1	1	1	2	1	2	1	2	1	1	1	1	1	9	1	4
Chirombora	Chi	16	26	DN-Mini	12	Indoor	0	0	0	0	0	0	0	0	1	0	0	0	1	1	0	0	0	0	0	0	0	7	0	0	0	0	1	1	1	1	2	1	2	1	2	1	1	1	1	1	9	1	4
Chirombora	Chi	17	26	DN-Mini	12	Indoor	0	0	0	0	0	0	0	0	1	0	0	0	1	1	0	0	0	0	0	0	0	15	0	0	0	0	1	2	1	1	2	2	2	2	2	2	2	1	2	1	6	4	4
Chirombora	Chi	17	26	DN-Mini	12	Indoor	0	0	0	0	0	0	0	0	0	0	0	0	0	0	0	0	0	0	0	0	0	12	0	0	0	0	1	2	1	1	2	2	2	2	2	2	2	1	2	1	6	4	4
Mzelezi	Mze	1	27	DN-Mini	12	Indoor
Mzelezi	Mze	1	27	DN-Mini	12	Indoor	0	0	0	0	0	0	0	0	0	0	0	0	0	0	0	0	0	0	0	0	0	5	0	0	0	0	2	2	1	1	2	6	2	2	3	2	2	2	2	2	0	2	3
Mzelezi	Mze	1	27	DN-Mini	12	Outdoor	0	0	0	0	0	0	0	0	0	0	0	0	0	0	0	0	0	0	0	0	0	7	0	0	0	0	2	2	1	1	2	6	2	2	3	2	2	2	2	2	0	2	3
Mzelezi	Mze	1	27	DN-Mini	12	Outdoor	0	0	0	0	0	0	0	0	0	0	0	0	0	0	0	0	0	0	0	0	0	8	0	0	0	0	2	2	1	1	2	6	2	2	3	2	2	2	2	2	0	2	3
Mzelezi	Mze	1	27	Prokopack_DN-Mini	5	Indoor	0	0	0	0	0	0	0	0	0	0	0	0	0	0	0	0	0	0	0	0	0	2	0	0	0	0	2	2	1	1	2	6	2	2	3	2	2	2	2	2	0	2	3
Mzelezi	Mze	1	27	Prokopack_DN-Mini	5	Outdoor	0	0	0	0	0	0	0	0	0	0	0	0	0	0	0	0	0	0	0	0	0	2	0	0	0	0	2	2	1	1	2	6	2	2	3	2	2	2	2	2	0	2	3
Mzelezi	Mze	18	27	DN-Mini	12	Indoor	0	0	0	0	0	0	0	0	0	0	0	0	0	0	0	0	0	0	0	0	0	2	0	0	0	0	1	2	1	1	1	3	1	2	2	2	2	1	1	1	10	1	1
Mzelezi	Mze	18	27	DN-Mini	12	Indoor	0	0	0	0	0	0	0	0	0	0	0	0	0	0	0	0	0	0	0	0	0	6	0	0	0	0	1	2	1	1	1	3	1	2	2	2	2	1	1	1	10	1	1
Mzelezi	Mze	19	27	DN-Mini	12	Indoor	0	0	0	0	0	0	0	0	0	0	0	0	0	0	0	0	0	0	0	0	0	12	0	0	0	0	1	2	1	2	1	6	1	2	2	2	2	1	1	1	11	3	3
Mzelezi	Mze	19	27	DN-Mini	12	Indoor	0	0	0	0	0	0	0	0	0	0	2	0	2	2	0	0	0	0	0	0	0	8	0	0	0	0	1	2	1	2	1	6	1	2	2	2	2	1	1	1	11	3	3
Chirombora	Chi	1	27	DN-Mini	12	Indoor	0	0	0	0	0	0	0	0	0	0	0	0	0	0	0	0	0	0	0	0	0	7	0	0	0	0	1	2	1	1	2	3	2	2	2	2	2	1	1	1	7	1	4
Chirombora	Chi	1	27	DN-Mini	12	Indoor	0	0	0	0	0	0	0	0	0	0	0	0	0	0	0	0	0	0	0	0	0	2	0	0	0	0	1	2	1	1	2	3	2	2	2	2	2	1	1	1	7	1	4
Chirombora	Chi	1	27	DN-Mini	12	Outdoor	0	0	0	0	0	0	0	0	0	0	1	0	1	1	0	0	0	0	0	0	0	16	0	0	0	0	1	2	1	1	2	3	2	2	2	2	2	1	1	1	7	1	4
Chirombora	Chi	1	27	DN-Mini	12	Outdoor	0	0	0	0	0	0	0	0	0	0	0	0	0	0	0	0	0	0	0	0	0	4	0	0	0	0	1	2	1	1	2	3	2	2	2	2	2	1	1	1	7	1	4
Chirombora	Chi	1	27	Prokopack_DN-Mini	5	Indoor	0	0	0	0	0	0	0	0	0	0	0	0	0	0	0	0	0	0	0	0	0	21	0	0	0	0	1	2	1	1	2	3	2	2	2	2	2	1	1	1	7	1	4
Chirombora	Chi	1	27	Prokopack_DN-Mini	5	Outdoor	0	0	0	0	0	0	0	0	0	0	0	0	0	0	0	0	0	0	0	0	0	10	0	0	0	0	1	2	1	1	2	3	2	2	2	2	2	1	1	1	7	1	4
Chirombora	Chi	18	27	DN-Mini	12	Indoor	0	0	0	0	0	0	0	0	0	0	1	0	1	1	0	0	0	0	0	0	0	17	0	0	0	0	1	1	1	1	2	1	2	1	2	1	1	1	1	1	3	1	4
Chirombora	Chi	18	27	DN-Mini	12	Indoor	0	0	0	0	0	0	0	0	0	0	0	0	0	0	0	0	0	0	0	0	0	11	0	0	0	0	1	1	1	1	2	1	2	1	2	1	1	1	1	1	3	1	4
Chirombora	Chi	19	27	DN-Mini	12	Indoor	0	0	0	0	0	0	0	0	3	0	1	0	4	4	0	0	0	0	0	0	0	13	0	0	0	0	1	2	1	2	2	6	2	2	2	1	2	1	1	1	5	3	4
Chirombora	Chi	19	27	DN-Mini	12	Indoor	0	0	0	0	0	0	0	0	0	0	0	0	0	0	0	0	0	0	0	0	0	16	0	0	0	0	1	2	1	2	2	6	2	2	2	1	2	1	1	1	5	3	4
Ebuyu	Ebu	1	27	DN-Mini	12	Indoor	0	0	0	0	0	0	0	0	1	0	0	0	1	1	0	0	0	0	0	0	0	12	0	0	0	0	1	2	1	2	2	4	2	2	2	2	2	1	2	1	5	2	1
Ebuyu	Ebu	1	27	DN-Mini	12	Indoor	0	0	0	0	0	0	0	0	0	0	0	0	0	0	0	0	0	0	0	0	0	7	0	0	0	0	1	2	1	2	2	4	2	2	2	2	2	1	2	1	5	2	1
Ebuyu	Ebu	1	27	DN-Mini	12	Outdoor	0	0	0	0	0	0	0	0	1	0	2	0	3	3	0	0	0	0	0	0	0	6	0	0	0	0	1	2	1	2	2	4	2	2	2	2	2	1	2	1	5	2	1
Ebuyu	Ebu	1	27	DN-Mini	12	Outdoor	0	0	0	0	0	0	0	0	3	0	0	0	3	3	0	0	0	0	0	0	0	8	0	0	0	0	1	2	1	2	2	4	2	2	2	2	2	1	2	1	5	2	1
Ebuyu	Ebu	1	27	Prokopack_DN-Mini	5	Indoor	0	0	0	0	0	0	0	0	0	0	0	0	0	0	0	0	0	0	0	0	0	4	0	0	0	0	1	2	1	2	2	4	2	2	2	2	2	1	2	1	5	2	1
Ebuyu	Ebu	1	27	Prokopack_DN-Mini	5	Outdoor	0	0	0	0	0	0	0	0	0	0	0	0	0	0	0	0	0	0	0	0	0	4	0	0	0	0	1	2	1	2	2	4	2	2	2	2	2	1	2	1	5	2	1
Ebuyu	Ebu	18	27	DN-Mini	12	Indoor	0	0	0	0	0	0	0	0	1	0	2	0	3	3	0	0	0	0	0	0	0	6	0	0	0	0	1	2	1	1	1	9	1	2	1	1	2	1	1	1	15	2	3
Ebuyu	Ebu	18	27	DN-Mini	12	Indoor	0	0	0	0	0	0	0	0	2	0	0	0	2	2	0	0	0	0	0	0	0	5	0	0	0	0	1	2	1	1	1	9	1	2	1	1	2	1	1	1	15	2	3
Ebuyu	Ebu	19	27	DN-Mini	12	Indoor	0	0	0	0	0	0	0	0	1	0	0	0	1	1	0	0	0	0	0	0	0	12	0	0	0	0	1	1	1	1	1	0	1	1	2	2	2	1	1	1	30	1	2
Ebuyu	Ebu	19	27	DN-Mini	12	Indoor	0	0	0	0	0	0	0	0	2	0	2	0	4	4	0	0	0	0	0	0	0	5	0	0	0	0	1	1	1	1	1	0	1	1	2	2	2	1	1	1	30	1	2
Chirombora	Chi	1	28	DN-Mini	12	Indoor	0	0	0	0	0	0	0	0	0	0	3	0	3	3	0	0	0	0	0	0	0	4	0	0	0	0	1	2	1	1	2	3	2	2	2	2	2	1	1	1	7	1	4
Chirombora	Chi	1	28	DN-Mini	12	Indoor	0	0	0	0	0	0	0	0	0	0	0	0	0	0	0	0	0	0	0	0	0	3	0	0	0	0	1	2	1	1	2	3	2	2	2	2	2	1	1	1	7	1	4
Chirombora	Chi	20	28	DN-Mini	12	Indoor	0	0	0	0	0	0	0	0	0	0	0	0	0	0	0	0	0	0	0	0	2	13	0	0	0	0	1	2	1	1	1	4	1	2	2	2	2	1	1	1	16	2	4
Chirombora	Chi	20	28	DN-Mini	12	Indoor	0	0	0	0	0	0	0	0	0	0	0	0	0	0	0	0	0	0	0	0	0	8	0	0	0	0	1	2	1	1	1	4	1	2	2	2	2	1	1	1	16	2	4
Chirombora	Chi	21	28	DN-Mini	12	Indoor	0	0	0	0	0	0	0	0	0	0	0	0	0	0	0	0	0	0	0	0	0	6	0	0	0	0	1	2	1	2	2	2	2	2	2	1	2	1	1	1	7	2	4
Chirombora	Chi	21	28	DN-Mini	12	Indoor	0	0	0	0	0	0	0	0	4	0	0	0	4	4	0	0	0	0	0	0	0	4	0	0	0	0	1	2	1	2	2	2	2	2	2	1	2	1	1	1	7	2	4
Mzelezi	Mze	1	28	DN-Mini	12	Indoor	0	0	0	0	0	0	0	0	2	0	0	0	2	2	0	0	0	0	0	0	0	4	0	0	0	0	2	2	1	1	2	6	2	2	3	2	2	2	2	2	0	2	3
Mzelezi	Mze	1	28	DN-Mini	12	Indoor	0	0	0	0	0	0	0	0	0	0	3	0	3	3	0	0	0	0	0	0	0	5	0	0	0	0	2	2	1	1	2	6	2	2	3	2	2	2	2	2	0	2	3
Mzelezi	Mze	20	28	DN-Mini	12	Indoor	0	0	0	0	0	0	0	0	0	0	1	0	1	1	0	0	0	0	0	0	0	3	0	0	0	0	2	2	1	1	2	3	2	2	3	3	2	2	1	1	13	3	1
Mzelezi	Mze	20	28	DN-Mini	12	Indoor	0	0	0	0	0	0	0	0	0	0	0	0	0	0	0	0	0	0	0	0	0	8	0	0	0	0	2	2	1	1	2	3	2	2	3	3	2	2	1	1	13	3	1
Mzelezi	Mze	21	28	DN-Mini	12	Indoor	0	0	0	0	0	0	0	0	0	0	1	0	1	1	0	0	0	0	0	0	0	4	0	0	0	0	2	2	1	2	2	6	2	2	3	3	2	2	2	1	10	3	1
Mzelezi	Mze	21	28	DN-Mini	12	Indoor	0	0	0	0	0	0	0	0	0	0	0	0	0	0	0	0	0	0	0	0	0	6	0	0	0	0	2	2	1	2	2	6	2	2	3	3	2	2	2	1	10	3	1
Ebuyu	Ebu	1	28	DN-Mini	12	Indoor	0	0	0	0	0	0	0	0	3	0	0	0	3	3	0	0	0	0	0	0	0	0	0	0	0	0	1	2	1	2	2	4	2	2	2	2	2	1	2	1	5	2	1
Ebuyu	Ebu	1	28	DN-Mini	12	Indoor	0	0	0	0	0	0	0	0	0	0	0	0	0	0	0	0	0	0	0	0	0	8	0	0	0	0	1	2	1	2	2	4	2	2	2	2	2	1	2	1	5	2	1
Ebuyu	Ebu	20	28	DN-Mini	12	Indoor	0	0	0	0	0	0	0	0	0	0	1	0	1	1	0	0	0	0	0	0	0	2	0	0	0	0	1	1	1	0	1	0	1	1	2	2	2	1	1	1	7	1	3
Ebuyu	Ebu	20	28	DN-Mini	12	Indoor	0	0	0	0	0	0	0	0	2	0	0	0	2	2	0	0	0	0	0	0	0	4	0	0	0	0	1	1	1	0	1	0	1	1	2	2	2	1	1	1	7	1	3
Ebuyu	Ebu	21	28	DN-Mini	12	Indoor	0	0	0	0	0	0	0	0	0	0	0	0	0	0	0	0	0	0	0	0	0	3	0	1	0	0	1	2	1	0	1	2	1	2	2	2	2	1	1	1	8	2	3
Ebuyu	Ebu	21	28	DN-Mini	12	Indoor	0	0	0	0	0	0	0	0	0	0	0	0	0	0	0	0	0	0	0	0	0	5	0	0	0	0	1	2	1	0	1	2	1	2	2	2	2	1	1	1	8	2	3
Chirombora	Chi	1	29	DN-Mini	12	Indoor	0	0	0	0	0	0	0	0	4	0	0	0	4	4	0	0	0	0	0	0	0	11	0	0	0	0	1	2	1	1	2	3	2	2	2	2	2	1	1	1	7	1	4
Chirombora	Chi	1	29	DN-Mini	12	Indoor	0	0	0	0	0	0	0	0	3	0	0	0	3	3	0	0	0	0	0	0	0	9	0	0	0	0	1	2	1	1	2	3	2	2	2	2	2	1	1	1	7	1	4
Chirombora	Chi	22	29	DN-Mini	12	Indoor	0	0	0	0	0	0	0	0	6	0	0	0	6	6	0	0	0	0	0	0	0	8	0	0	0	0	1	1	1	1	2	1	2	1	2	1	1	1	1	1	7	2	4
Chirombora	Chi	22	29	DN-Mini	12	Indoor	0	0	0	0	0	0	0	0	1	0	0	0	1	1	0	0	0	0	0	0	0	12	0	0	0	0	1	1	1	1	2	1	2	1	2	1	1	1	1	1	7	2	4
Chirombora	Chi	23	29	DN-Mini	12	Indoor	0	0	0	0	0	0	0	0	1	0	0	0	1	1	0	0	0	0	0	0	0	7	0	0	0	0	1	1	1	1	2	1	2	1	2	1	1	1	1	1	5	2	4
Chirombora	Chi	23	29	DN-Mini	12	Indoor	0	0	0	0	0	0	0	0	1	0	0	0	1	1	0	0	0	0	0	0	0	8	0	0	0	0	1	1	1	1	2	1	2	1	2	1	1	1	1	1	5	2	4
Mzelezi	Mze	1	29	DN-Mini	12	Indoor	0	0	0	0	0	0	0	0	1	0	0	0	1	1	0	0	0	0	0	0	0	8	0	0	0	0	2	2	1	1	2	6	2	2	3	2	2	2	2	2	0	2	3
Mzelezi	Mze	1	29	DN-Mini	12	Indoor	0	0	0	0	0	0	0	0	0	0	0	0	0	0	0	0	0	0	0	0	0	10	0	0	0	0	2	2	1	1	2	6	2	2	3	2	2	2	2	2	0	2	3
Mzelezi	Mze	22	29	DN-Mini	12	Indoor	0	0	0	0	0	0	0	0	2	0	2	0	4	2	0	0	0	0	0	0	0	12	0	0	0	0	1	2	1	4	2	2	2	1	2	1	2	1	1	1	11	2	2
Mzelezi	Mze	22	29	DN-Mini	12	Indoor	0	0	0	0	0	0	0	0	0	0	0	0	0	0	0	0	0	0	0	0	0	13	0	0	0	0	1	2	1	4	2	2	2	1	2	1	2	1	1	1	11	2	2
Mzelezi	Mze	23	29	DN-Mini	12	Indoor	0	0	0	0	0	0	0	0	0	0	0	0	0	0	0	0	0	0	0	0	0	9	0	0	0	0	1	2	1	1	2	3	2	2	3	3	2	2	2	1	7	1	1
Mzelezi	Mze	23	29	DN-Mini	12	Indoor	0	0	0	0	0	0	0	0	0	0	0	0	0	0	0	0	0	0	0	0	0	5	0	0	0	0	1	2	1	1	2	3	2	2	3	3	2	2	2	1	7	1	1
Ebuyu	Ebu	1	29	DN-Mini	12	Indoor	0	0	0	0	0	0	0	0	0	0	0	0	0	0	0	0	0	0	0	0	0	15	0	0	0	0	1	2	1	2	2	4	2	2	2	2	2	1	2	1	5	2	1
Ebuyu	Ebu	1	29	DN-Mini	12	Indoor	0	0	0	0	0	0	0	0	1	0	1	0	2	2	0	0	0	0	0	0	0	9	0	0	0	0	1	2	1	2	2	4	2	2	2	2	2	1	2	1	5	2	1
Ebuyu	Ebu	22	29	DN-Mini	12	Indoor	0	0	0	0	0	0	0	0	0	0	0	0	0	0	0	0	0	0	0	0	0	6	0	0	0	0	1	2	2	3	1	2	1	2	2	2	2	2	1	1	10	1	1
Ebuyu	Ebu	22	29	DN-Mini	12	Indoor	0	0	0	0	0	0	0	0	0	0	0	0	0	0	0	0	0	0	0	0	0	14	0	0	0	0	1	2	2	3	1	2	1	2	2	2	2	2	1	1	10	1	1
Ebuyu	Ebu	23	29	DN-Mini	12	Indoor	0	0	0	0	0	0	0	0	0	0	0	0	0	0	0	0	0	0	0	0	0	10	0	0	0	0	1	2	1	2	2	2	2	2	3	3	2	1	1	1	9	1	3
Ebuyu	Ebu	23	29	DN-Mini	12	Indoor	0	0	0	0	0	0	0	0	0	0	4	0	4	4	0	0	0	0	0	0	0	7	0	0	0	0	1	2	1	2	2	2	2	2	3	3	2	1	1	1	9	1	3
Mzelezi	Mze	1	30	DN-Mini	12	Indoor	0	0	0	0	0	0	0	0	0	0	3	0	3	3	0	0	0	0	0	0	0	9	0	0	0	0	2	2	1	1	2	6	2	2	3	2	2	2	2	2	0	2	3
Mzelezi	Mze	1	30	DN-Mini	12	Indoor	0	0	0	0	0	0	0	0	0	0	0	0	0	0	0	0	0	0	0	0	0	4	0	0	0	0	2	2	1	1	2	6	2	2	3	2	2	2	2	2	0	2	3
Mzelezi	Mze	1	30	DN-Mini	12	Outdoor	0	0	0	0	0	0	0	0	1	0	1	0	2	2	0	0	0	0	0	0	0	2	0	0	0	0	2	2	1	1	2	6	2	2	3	2	2	2	2	2	0	2	3
Mzelezi	Mze	1	30	DN-Mini	12	Outdoor	0	0	0	0	0	0	0	0	0	0	0	0	0	0	0	0	0	0	0	0	0	12	0	0	0	0	2	2	1	1	2	6	2	2	3	2	2	2	2	2	0	2	3
Mzelezi	Mze	1	30	Prokopack_DN-Mini	5	Indoor	0	0	0	0	0	0	0	0	0	0	0	0	0	0	0	0	0	0	0	0	0	3	0	0	0	0	2	2	1	1	2	6	2	2	3	2	2	2	2	2	0	2	3
Mzelezi	Mze	1	30	Prokopack_DN-Mini	5	Outdoor	0	0	0	0	0	0	0	0	0	0	0	0	0	0	0	0	0	0	0	0	0	1	0	0	0	0	2	2	1	1	2	6	2	2	3	2	2	2	2	2	0	2	3
Mzelezi	Mze	24	30	DN-Mini	12	Indoor	0	0	0	0	0	0	0	0	0	0	0	0	0	0	0	0	0	0	0	0	0	3	0	0	0	0	2	2	1	1	1	6	2	2	3	3	2	2	2	1	10	2	2
Mzelezi	Mze	24	30	DN-Mini	12	Indoor	0	0	0	0	0	0	0	0	0	0	3	0	3	3	0	0	0	0	0	0	0	4	0	0	0	0	2	2	1	1	1	6	2	2	3	3	2	2	2	1	10	2	2
Mzelezi	Mze	25	30	DN-Mini	12	Indoor	0	0	0	0	0	0	0	0	0	0	0	0	0	0	0	0	0	0	0	0	0	11	0	0	0	0	1	2	1	0	2	3	2	2	3	3	2	2	2	2	0	3	3
Mzelezi	Mze	25	30	DN-Mini	12	Indoor	0	0	0	0	0	0	0	0	2	0	0	0	2	2	0	0	0	0	0	0	0	4	0	0	0	0	1	2	1	0	2	3	2	2	3	3	2	2	2	2	0	3	3
Chirombora	Chi	1	30	DN-Mini	12	Indoor	0	0	0	0	0	0	0	0	0	0	0	0	0	0	0	0	0	0	0	0	0	16	0	0	0	0	1	2	1	1	2	3	2	2	2	2	2	1	1	1	7	1	4
Chirombora	Chi	1	30	DN-Mini	12	Indoor	0	0	0	0	0	0	0	0	0	0	0	0	0	0	0	0	0	0	0	0	0	3	0	0	0	0	1	2	1	1	2	3	2	2	2	2	2	1	1	1	7	1	4
Chirombora	Chi	1	30	DN-Mini	12	Outdoor	0	0	0	0	0	0	0	0	0	0	0	0	0	0	0	0	0	0	0	0	0	6	0	0	0	0	1	2	1	1	2	3	2	2	2	2	2	1	1	1	7	1	4
Chirombora	Chi	1	30	DN-Mini	12	Outdoor	0	0	0	0	0	0	0	0	0	0	0	0	0	0	0	0	0	0	0	0	0	6	0	0	0	0	1	2	1	1	2	3	2	2	2	2	2	1	1	1	7	1	4
Chirombora	Chi	1	30	Prokopack_DN-Mini	5	Indoor	0	0	0	0	0	0	0	0	0	0	0	0	0	0	0	0	0	0	0	0	0	6	0	0	0	0	1	2	1	1	2	3	2	2	2	2	2	1	1	1	7	1	4
Chirombora	Chi	1	30	Prokopack_DN-Mini	5	Outdoor	0	0	0	0	0	0	0	0	0	0	0	0	0	0	0	0	0	0	0	0	0	0	0	0	0	0	1	2	1	1	2	3	2	2	2	2	2	1	1	1	7	1	4
Chirombora	Chi	24	30	DN-Mini	12	Indoor	0	0	0	0	0	0	0	0	0	0	0	0	0	0	0	0	0	0	0	0	0	6	0	0	0	0	1	2	1	2	2	6	2	2	2	2	2	1	1	1	6	3	4
Chirombora	Chi	24	30	DN-Mini	12	Indoor	0	0	0	0	0	0	0	0	0	0	0	0	0	0	0	0	0	0	0	0	0	14	0	0	0	0	1	2	1	2	2	6	2	2	2	2	2	1	1	1	6	3	4
Chirombora	Chi	25	30	DN-Mini	12	Indoor	0	0	0	0	0	0	0	0	1	0	0	0	1	1	0	0	0	0	0	0	0	8	0	0	0	0	1	2	1	2	2	2	2	2	2	1	2	1	1	1	4	2	4
Chirombora	Chi	25	30	DN-Mini	12	Indoor	0	0	0	0	0	0	0	0	0	0	0	0	0	0	0	0	0	0	0	0	0	11	0	0	0	0	1	2	1	2	2	2	2	2	2	1	2	1	1	1	4	2	4
Ebuyu	Ebu	1	30	DN-Mini	12	Indoor	0	0	0	0	0	0	0	0	0	0	0	0	0	0	0	0	0	0	0	0	0	5	0	0	0	0	1	2	1	2	2	4	2	2	2	2	2	1	2	1	5	2	1
Ebuyu	Ebu	1	30	DN-Mini	12	Indoor	0	0	0	0	0	0	0	0	1	0	0	0	1	1	0	0	0	0	0	0	0	4	0	0	0	0	1	2	1	2	2	4	2	2	2	2	2	1	2	1	5	2	1
Ebuyu	Ebu	1	30	DN-Mini	12	Outdoor	0	0	0	0	0	0	0	0	0	0	0	0	0	0	0	0	0	0	0	0	0	8	0	0	0	0	1	2	1	2	2	4	2	2	2	2	2	1	2	1	5	2	1
Ebuyu	Ebu	1	30	DN-Mini	12	Outdoor	0	0	0	0	0	0	0	0	0	0	0	0	0	0	0	0	0	0	0	0	0	6	0	0	0	0	1	2	1	2	2	4	2	2	2	2	2	1	2	1	5	2	1
Ebuyu	Ebu	1	30	Prokopack_DN-Mini	5	Indoor	0	0	0	0	0	0	0	0	0	0	0	0	0	0	0	0	0	0	0	0	0	2	0	0	0	0	1	2	1	2	2	4	2	2	2	2	2	1	2	1	5	2	1
Ebuyu	Ebu	1	30	Prokopack_DN-Mini	5	Outdoor	0	0	0	0	0	0	0	0	0	0	0	0	0	0	0	0	0	0	0	0	0	3	0	0	0	0	1	2	1	2	2	4	2	2	2	2	2	1	2	1	5	2	1
Ebuyu	Ebu	24	30	DN-Mini	12	Indoor	0	0	0	0	0	0	0	0	0	0	0	0	0	0	0	0	0	0	0	0	0	6	0	0	0	0	1	2	1	1	1	3	1	2	2	2	2	1	1	1	10	1	1
Ebuyu	Ebu	24	30	DN-Mini	12	Indoor	0	0	0	0	0	0	0	0	1	0	0	0	1	1	0	0	0	0	0	0	0	4	0	0	0	0	1	2	1	1	1	3	1	2	2	2	2	1	1	1	10	1	1
Ebuyu	Ebu	25	30	DN-Mini	12	Indoor	0	0	0	0	0	0	0	0	0	0	0	0	0	0	0	0	0	0	0	0	0	6	0	0	0	0	1	2	1	1	1	1	1	2	2	2	2	1	1	1	5	1	1
Ebuyu	Ebu	25	30	DN-Mini	12	Indoor	0	0	0	0	0	0	0	0	0	0	0	0	0	0	0	0	0	0	0	0	0	9	0	0	0	0	1	2	1	1	1	1	1	2	2	2	2	1	1	1	5	1	1
Chirombora	Chi	1	31	DN-Mini	12	Indoor	0	0	0	0	0	0	0	0	6	0	0	0	6	6	0	0	0	0	0	0	0	2	0	0	0	0	1	2	1	1	2	3	2	2	2	2	2	1	1	1	7	1	4
Chirombora	Chi	1	31	DN-Mini	12	Indoor	0	0	0	0	0	0	0	0	0	0	0	0	0	0	0	0	0	0	0	0	0	6	0	0	0	0	1	2	1	1	2	3	2	2	2	2	2	1	1	1	7	1	4
Chirombora	Chi	26	31	DN-Mini	12	Indoor	0	0	0	0	0	0	0	0	0	0	0	0	0	0	0	0	0	0	0	0	0	12	0	0	0	0	1	1	1	2	1	4	1	2	2	2	2	1	1	1	4	2	4
Chirombora	Chi	26	31	DN-Mini	12	Indoor	0	0	0	0	0	0	0	0	0	0	0	0	0	0	0	0	0	0	0	0	0	9	0	0	0	0	1	1	1	2	1	4	1	2	2	2	2	1	1	1	4	2	4
Chirombora	Chi	27	31	DN-Mini	12	Indoor	0	0	0	0	0	0	0	0	0	0	0	0	0	0	0	0	0	0	0	0	0	9	0	0	0	0	1	2	1	2	2	2	2	2	1	2	1	1	1	1	6	1	4
Chirombora	Chi	27	31	DN-Mini	12	Indoor	0	0	0	0	0	0	0	0	0	0	0	0	0	0	0	0	0	0	0	0	0	6	0	0	0	0	1	2	1	2	2	2	2	2	1	2	1	1	1	1	6	1	4
Mzelezi	Mze	1	31	DN-Mini	12	Indoor	0	0	0	0	0	0	0	0	4	0	0	0	4	4	0	0	0	0	0	0	0	8	0	0	0	0	2	2	1	1	2	6	2	2	3	2	2	2	2	2	0	2	3
Mzelezi	Mze	1	31	DN-Mini	12	Indoor	0	0	0	0	0	0	0	0	0	0	0	0	0	0	0	0	0	0	0	0	0	6	0	0	0	0	2	2	1	1	2	6	2	2	3	2	2	2	2	2	0	2	3
Mzelezi	Mze	26	31	DN-Mini	12	Indoor	0	0	0	0	0	0	0	0	3	0	0	0	3	3	0	0	0	0	0	0	0	8	0	0	0	0	2	2	1	5	1	1	2	1	1	2	1	1	1	1	16	3	3
Mzelezi	Mze	26	31	DN-Mini	12	Indoor	0	0	0	0	0	0	0	0	0	0	0	0	0	0	0	0	0	0	0	0	0	10	0	0	0	0	2	2	1	5	1	1	2	1	1	2	1	1	1	1	16	3	3
Mzelezi	Mze	27	31	DN-Mini	12	Indoor	0	0	0	0	0	0	0	0	0	0	0	0	0	0	0	0	0	0	0	0	0	8	0	0	0	0	1	2	1	1	1	3	1	2	2	2	2	1	1	1	14	2	2
Mzelezi	Mze	27	31	DN-Mini	12	Indoor	0	0	0	0	0	0	0	0	0	0	3	0	3	3	0	0	0	0	0	0	0	2	0	0	0	0	1	2	1	1	1	3	1	2	2	2	2	1	1	1	14	2	2
Ebuyu	Ebu	1	31	DN-Mini	12	Indoor	0	0	0	0	0	0	0	0	6	0	0	0	6	6	0	0	0	0	0	0	0	2	0	0	0	0	1	2	1	2	2	4	2	2	2	2	2	1	2	1	5	2	1
Ebuyu	Ebu	1	31	DN-Mini	12	Indoor	0	0	0	0	0	0	0	0	0	0	0	0	0	0	0	0	0	0	0	0	0	6	0	0	0	0	1	2	1	2	2	4	2	2	2	2	2	1	2	1	5	2	1
Ebuyu	Ebu	26	31	DN-Mini	12	Indoor	0	0	0	0	0	0	0	0	6	0	0	0	6	6	0	0	0	0	0	0	0	4	0	0	0	0	1	2	1	1	2	2	2	2	3	3	2	1	1	1	8	1	3
Ebuyu	Ebu	26	31	DN-Mini	12	Indoor	0	0	0	0	0	0	0	0	0	0	0	0	0	0	0	0	0	0	0	0	0	7	0	0	0	0	1	2	1	1	2	2	2	2	3	3	2	1	1	1	8	1	3
Ebuyu	Ebu	27	31	DN-Mini	12	Indoor	0	0	0	0	0	0	0	0	0	0	3	0	3	3	0	0	0	0	0	0	0	6	0	0	0	0	1	2	1	2	1	3	1	2	2	2	2	1	1	1	9	1	3
Ebuyu	Ebu	27	31	DN-Mini	12	Indoor	0	0	0	0	0	0	0	0	0	0	2	0	2	2	0	0	0	0	0	0	0	8	0	0	0	0	1	2	1	2	1	3	1	2	2	2	2	1	1	1	9	1	3
Chirombora	Chi	1	32	DN-Mini	12	Indoor	0	0	0	0	0	0	0	0	0	0	1	0	1	1	0	0	0	0	0	0	0	13	0	0	0	0	1	2	1	1	2	3	2	2	2	2	2	1	1	1	7	1	4
Chirombora	Chi	1	32	DN-Mini	12	Indoor	0	0	0	0	0	0	0	0	0	0	0	0	0	0	0	0	0	0	0	0	0	16	0	0	0	0	1	2	1	1	2	3	2	2	2	2	2	1	1	1	7	1	4
Chirombora	Chi	28	32	DN-Mini	12	Indoor	0	0	0	0	0	0	0	0	0	0	0	0	0	0	0	0	0	0	0	0	0	7	0	0	0	0	1	2	1	2	2	6	2	2	3	1	2	1	1	1	5	3	4
Chirombora	Chi	28	32	DN-Mini	12	Indoor	0	0	0	0	0	0	0	0	0	0	0	0	0	0	0	0	0	0	0	0	0	9	0	0	0	0	1	2	1	2	2	6	2	2	3	1	2	1	1	1	5	3	4
Chirombora	Chi	29	32	DN-Mini	12	Indoor	0	0	0	0	0	0	0	0	0	0	0	0	0	0	0	0	0	0	0	0	0	12	0	0	0	0	1	1	1	1	2	1	2	1	2	1	1	1	1	1	7	4	1
Chirombora	Chi	29	32	DN-Mini	12	Indoor	0	0	0	0	0	0	0	0	0	0	0	0	0	0	0	0	0	0	0	0	0	14	0	0	0	0	1	1	1	1	2	1	2	1	2	1	1	1	1	1	7	4	1
Mzelezi	Mze	1	32	DN-Mini	12	Indoor	0	0	0	0	0	0	0	0	1	0	0	0	1	1	0	0	0	0	0	0	0	6	0	0	0	0	2	2	1	1	2	6	2	2	3	2	2	2	2	2	0	2	3
Mzelezi	Mze	1	32	DN-Mini	12	Indoor	0	0	0	0	0	0	0	0	0	0	0	0	0	0	0	0	0	0	0	0	0	8	0	0	0	0	2	2	1	1	2	6	2	2	3	2	2	2	2	2	0	2	3
Mzelezi	Mze	28	32	DN-Mini	12	Indoor	0	0	0	0	0	0	0	0	4	0	0	0	4	4	0	0	0	0	0	0	0	9	0	0	0	0	2	2	1	1	2	1	2	2	3	3	2	1	1	1	7	2	2
Mzelezi	Mze	28	32	DN-Mini	12	Indoor	0	0	0	0	0	0	0	0	0	0	0	0	0	0	0	0	0	0	0	0	0	11	0	0	0	0	2	2	1	1	2	1	2	2	3	3	2	1	1	1	7	2	2
Mzelezi	Mze	29	32	DN-Mini	12	Indoor	0	0	0	0	0	0	0	0	2	0	0	2	4	0	0	0	0	0	0	0	0	6	0	0	0	0	1	2	1	2	2	6	2	2	3	3	2	2	2	1	10	2	2
Mzelezi	Mze	29	32	DN-Mini	12	Indoor	0	0	0	0	0	0	0	0	0	0	0	0	0	0	0	0	0	0	0	0	0	7	0	0	0	0	1	2	1	2	2	6	2	2	3	3	2	2	2	1	10	2	2
Ebuyu	Ebu	1	32	DN-Mini	12	Indoor	0	0	0	0	0	0	0	0	0	0	0	0	0	0	0	0	0	0	0	0	0	16	0	0	0	0	1	2	1	2	2	4	2	2	2	2	2	1	2	1	5	2	1
Ebuyu	Ebu	1	32	DN-Mini	12	Indoor	0	0	0	0	0	0	0	0	0	0	0	0	0	0	0	0	0	0	0	0	0	18	0	0	0	0	1	2	1	2	2	4	2	2	2	2	2	1	2	1	5	2	1
Ebuyu	Ebu	28	32	DN-Mini	12	Indoor	0	0	0	0	0	0	0	0	0	0	0	0	0	0	0	0	0	0	0	0	0	12	0	0	0	0	1	2	1	0	2	3	1	2	2	2	2	1	1	1	14	1	3
Ebuyu	Ebu	28	32	DN-Mini	12	Indoor	0	0	0	0	0	0	0	0	0	0	0	0	0	0	0	0	0	0	0	0	0	9	0	0	0	0	1	2	1	0	2	3	1	2	2	2	2	1	1	1	14	1	3
Ebuyu	Ebu	29	32	DN-Mini	12	Indoor	0	0	0	0	0	0	0	0	0	0	0	0	0	0	0	0	0	0	0	0	0	8	0	0	0	0	1	2	1	1	2	3	2	1	3	3	2	2	2	2	0	1	3
Ebuyu	Ebu	29	32	DN-Mini	12	Indoor	0	0	0	0	0	0	0	0	0	0	0	0	0	0	0	0	0	0	0	0	0	9	0	0	0	0	1	2	1	1	2	3	2	1	3	3	2	2	2	2	0	1	3
Mzelezi	Mze	1	33	DN-Mini	12	Indoor	0	0	0	0	0	0	0	0	2	0	0	0	2	2	0	0	0	0	0	0	0	5	0	0	0	0	2	2	1	1	2	6	2	2	3	2	2	2	2	2	0	2	3
Mzelezi	Mze	1	33	DN-Mini	12	Indoor	0	0	0	0	0	0	0	0	0	0	1	0	1	1	0	0	0	0	0	0	0	6	0	0	0	0	2	2	1	1	2	6	2	2	3	2	2	2	2	2	0	2	3
Mzelezi	Mze	1	33	DN-Mini	12	Outdoor	0	0	0	0	0	0	0	0	0	0	0	0	0	0	0	0	0	0	0	0	0	10	0	0	0	0	2	2	1	1	2	6	2	2	3	2	2	2	2	2	0	2	3
Mzelezi	Mze	1	33	DN-Mini	12	Outdoor	0	0	0	0	0	0	0	0	0	0	0	0	0	0	0	0	0	0	0	0	0	7	0	0	0	0	2	2	1	1	2	6	2	2	3	2	2	2	2	2	0	2	3
Mzelezi	Mze	1	33	Prokopack_DN-Mini	5	Indoor	0	0	0	0	0	0	0	0	1	0	0	0	1	1	0	0	0	0	0	0	0	0	0	0	0	0	2	2	1	1	2	6	2	2	3	2	2	2	2	2	0	2	3
Mzelezi	Mze	1	33	Prokopack_DN-Mini	5	Outdoor	0	0	0	0	0	0	0	0	0	0	0	0	0	0	0	0	0	0	0	0	0	2	0	0	0	0	2	2	1	1	2	6	2	2	3	2	2	2	2	2	0	2	3
Mzelezi	Mze	30	33	DN-Mini	12	Indoor	0	0	0	0	0	0	0	0	0	0	0	0	0	0	0	0	0	0	0	0	0	8	0	0	0	0	1	2	1	1	2	3	2	2	3	3	2	1	1	1	7	1	1
Mzelezi	Mze	30	33	DN-Mini	12	Indoor	0	0	0	0	0	0	0	0	0	0	0	0	0	0	0	0	0	0	0	0	0	6	0	0	0	0	1	2	1	1	2	3	2	2	3	3	2	1	1	1	7	1	1
Mzelezi	Mze	31	33	DN-Mini	12	Indoor	0	0	0	0	0	0	0	0	2	0	0	0	2	2	0	0	0	0	0	0	0	5	0	0	0	0	2	2	1	1	1	6	1	2	2	2	2	1	1	1	7	3	3
Mzelezi	Mze	31	33	DN-Mini	12	Indoor	0	0	0	0	0	0	0	0	0	0	1	0	1	1	0	0	0	0	0	0	0	6	0	0	0	0	2	2	1	1	1	6	1	2	2	2	2	1	1	1	10	3	3
Chirombora	Chi	1	33	DN-Mini	12	Indoor	0	0	0	0	0	0	0	0	1	0	0	0	1	1	0	0	0	0	0	0	0	8	0	0	0	0	1	2	1	1	2	3	2	2	2	2	2	1	1	1	7	1	4
Chirombora	Chi	1	33	DN-Mini	12	Indoor	0	0	0	0	0	0	0	0	2	0	0	0	2	2	0	0	0	0	0	0	0	8	0	0	0	0	1	2	1	1	2	3	2	2	2	2	2	1	1	1	7	1	4
Chirombora	Chi	1	33	DN-Mini	12	Outdoor	0	0	0	0	0	0	0	0	1	0	0	0	1	1	0	0	0	0	0	0	0	8	0	0	0	0	1	2	1	1	2	3	2	2	2	2	2	1	1	1	7	1	4
Chirombora	Chi	1	33	DN-Mini	12	Outdoor	0	0	0	0	0	0	0	0	1	0	0	0	1	1	0	0	0	0	0	0	0	8	0	0	0	0	1	2	1	1	2	3	2	2	2	2	2	1	1	1	7	1	4
Chirombora	Chi	1	33	Prokopack_DN-Mini	5	Indoor	0	0	0	0	0	0	0	0	0	0	0	0	0	0	0	0	0	0	0	0	0	0	0	0	0	0	1	2	1	1	2	3	2	2	2	2	2	1	1	1	7	1	4
Chirombora	Chi	1	33	Prokopack_DN-Mini	5	Outdoor	0	0	0	0	0	0	0	0	0	0	0	0	0	0	0	0	0	0	0	0	0	0	0	0	0	0	1	2	1	1	2	3	2	2	2	2	2	1	1	1	7	1	4
Chirombora	Chi	30	33	DN-Mini	12	Indoor	0	0	0	0	0	0	0	0	1	0	0	0	1	1	0	0	0	0	0	0	0	4	0	0	0	0	2	2	1	2	2	6	2	2	3	3	2	2	2	1	5	2	4
Chirombora	Chi	30	33	DN-Mini	12	Indoor	0	0	0	0	0	0	0	0	0	0	1	0	1	1	0	0	0	0	0	0	0	10	0	0	0	0	2	2	1	2	2	6	2	2	3	3	2	2	2	1	5	2	4
Chirombora	Chi	31	33	DN-Mini	12	Indoor	0	0	0	0	0	0	0	0	0	0	0	0	0	0	0	0	0	0	0	0	0	7	0	0	0	0	1	1	1	1	2	1	2	1	2	1	1	1	1	1	6	3	4
Chirombora	Chi	31	33	DN-Mini	12	Indoor	0	0	0	0	0	0	0	0	0	0	0	0	0	0	0	0	0	0	0	0	0	8	0	0	0	0	1	1	1	1	2	1	2	1	2	1	1	1	1	1	6	3	4
Ebuyu	Ebu	1	33	DN-Mini	12	Indoor	0	0	0	0	0	0	0	0	0	0	0	0	0	0	0	0	0	0	0	0	0	15	0	0	0	0	1	2	1	2	2	4	2	2	2	2	2	1	2	1	5	2	1
Ebuyu	Ebu	1	33	DN-Mini	12	Indoor	0	0	0	0	0	0	0	0	0	0	0	0	0	0	0	0	0	0	0	0	0	8	0	0	0	0	1	2	1	2	2	4	2	2	2	2	2	1	2	1	5	2	1
Ebuyu	Ebu	1	33	DN-Mini	12	Outdoor	0	0	0	0	0	0	0	0	0	0	0	0	0	0	0	0	0	0	0	0	0	12	0	0	0	0	1	2	1	2	2	4	2	2	2	2	2	1	2	1	5	2	1
Ebuyu	Ebu	1	33	DN-Mini	12	Outdoor	0	0	0	0	0	0	0	0	0	0	0	0	0	0	0	0	0	0	0	0	0	8	0	0	0	0	1	2	1	2	2	4	2	2	2	2	2	1	2	1	5	2	1
Ebuyu	Ebu	1	33	Prokopack_DN-Mini	5	Indoor	0	0	0	0	0	0	0	0	0	0	0	0	0	0	0	0	0	0	0	0	0	4	0	0	0	0	1	2	1	2	2	4	2	2	2	2	2	1	2	1	5	2	1
Ebuyu	Ebu	1	33	Prokopack_DN-Mini	5	Outdoor	0	0	0	0	0	0	0	0	0	0	0	0	0	0	0	0	0	0	0	0	0	0	0	0	0	0	1	2	1	2	2	4	2	2	2	2	2	1	2	1	5	2	1
Ebuyu	Ebu	30	33	DN-Mini	12	Indoor	0	0	0	0	0	0	0	0	0	0	0	0	0	0	0	0	0	0	0	0	0	9	0	0	0	0	1	2	1	1	1	2	1	2	3	2	1	1	1	1	15	1	3
Ebuyu	Ebu	30	33	DN-Mini	12	Indoor	0	0	0	0	0	0	0	0	0	0	0	0	0	0	0	0	0	0	0	0	0	7	0	0	0	0	1	2	1	1	1	2	1	2	3	2	1	1	1	1	15	1	3
Ebuyu	Ebu	31	33	DN-Mini	12	Indoor	0	0	0	0	0	0	0	0	0	0	0	0	0	0	0	0	0	0	0	0	0	4	0	0	0	0	1	1	1	0	1	0	1	1	2	2	1	1	1	1	7	2	3
Ebuyu	Ebu	31	33	DN-Mini	12	Indoor	0	0	0	0	0	0	0	0	0	0	0	0	0	0	0	0	0	0	0	0	0	6	0	0	0	0	1	1	1	0	1	0	1	1	2	2	1	1	1	1	7	2	3
Chirombora	Chi	1	34	DN-Mini	12	Indoor	0	0	0	0	0	0	0	0	0	0	0	0	0	0	0	0	0	0	0	0	0	8	0	0	0	0	1	2	1	1	2	3	2	2	2	2	2	1	1	1	7	1	4
Chirombora	Chi	1	34	DN-Mini	12	Indoor	0	0	0	0	0	0	0	0	0	0	0	0	0	0	0	0	0	0	0	0	0	6	0	0	0	0	1	2	1	1	2	3	2	2	2	2	2	1	1	1	7	1	4
Chirombora	Chi	32	34	DN-Mini	12	Indoor	0	0	0	0	0	0	0	0	0	0	0	0	0	0	0	0	0	0	0	0	0	7	0	0	0	0	1	2	1	2	2	4	2	2	2	1	2	1	1	1	6	3	4
Chirombora	Chi	32	34	DN-Mini	12	Indoor	0	0	0	0	0	0	0	0	0	0	0	0	0	0	0	0	0	0	0	0	0	5	0	0	0	0	1	2	1	2	2	4	2	2	2	1	2	1	1	1	6	3	4
Chirombora	Chi	33	34	DN-Mini	12	Indoor	0	0	0	0	0	0	0	0	0	0	0	0	0	0	0	0	0	0	0	0	0	5	0	0	0	0	2	2	1	2	2	6	2	2	3	1	2	1	1	1	3	2	4
Chirombora	Chi	33	34	DN-Mini	12	Indoor	0	0	0	0	0	0	0	0	1	0	0	0	1	1	0	0	0	0	0	0	0	6	0	0	0	0	2	2	1	2	2	6	2	2	3	1	2	1	1	1	3	2	4
Mzelezi	Mze	1	34	DN-Mini	12	Indoor	0	0	0	0	0	0	0	0	1	0	0	0	1	1	0	0	0	0	0	0	0	4	0	0	0	0	2	2	1	1	2	6	2	2	3	2	2	2	2	2	0	2	3
Mzelezi	Mze	1	34	DN-Mini	12	Indoor	0	0	0	0	0	0	0	0	0	0	0	0	0	0	0	0	0	0	0	0	0	8	0	0	0	0	2	2	1	1	2	6	2	2	3	2	2	2	2	2	0	2	3
Mzelezi	Mze	32	34	DN-Mini	12	Indoor	0	1	0	0	0	1	1	0	2	0	0	0	2	2	0	0	0	0	0	0	0	4	0	0	0	0	1	2	1	1	1	3	1	2	2	2	2	1	2	1	10	3	3
Mzelezi	Mze	32	34	DN-Mini	12	Indoor	0	0	0	0	0	0	0	0	0	0	0	0	0	0	0	0	0	0	0	0	0	6	0	0	0	0	1	2	1	1	1	3	1	2	2	2	2	1	2	1	10	3	3
Mzelezi	Mze	33	34	DN-Mini	12	Indoor	0	0	0	0	0	0	0	0	0	0	0	0	0	0	0	0	0	0	0	0	2	8	0	0	0	0	2	2	1	1	1	3	1	2	2	2	2	1	2	1	12	2	2
Mzelezi	Mze	33	34	DN-Mini	12	Indoor	0	1	0	0	0	1	1	0	0	0	0	0	0	0	0	0	0	0	0	0	0	6	0	0	0	0	2	2	1	1	1	3	1	2	2	2	2	1	2	1	12	2	2
Ebuyu	Ebu	1	34	DN-Mini	12	Indoor	0	0	0	0	0	0	0	0	0	0	0	0	0	0	0	0	0	0	0	0	0	6	0	0	0	0	1	2	1	2	2	4	2	2	2	2	2	1	2	1	5	2	1
Ebuyu	Ebu	1	34	DN-Mini	12	Indoor	0	0	0	0	0	0	0	0	0	0	0	0	0	0	0	0	0	0	0	0	0	4	0	0	0	0	1	2	1	2	2	4	2	2	2	2	2	1	2	1	5	2	1
Ebuyu	Ebu	32	34	DN-Mini	12	Indoor	0	0	0	0	0	0	0	0	0	0	0	0	0	0	0	0	0	0	0	0	0	3	0	0	0	0	1	2	1	1	2	3	2	2	2	3	2	2	1	1	10	2	3
Ebuyu	Ebu	32	34	DN-Mini	12	Indoor	0	0	0	0	0	0	0	0	0	0	2	0	2	2	0	0	0	0	0	0	0	2	0	0	0	0	1	2	1	1	2	3	2	2	2	3	2	2	1	1	10	2	3
Ebuyu	Ebu	33	34	DN-Mini	12	Indoor	0	0	0	0	0	0	0	0	0	0	0	0	0	0	0	0	0	0	0	0	0	6	0	0	0	0	1	2	1	1	1	2	1	2	2	2	2	1	2	1	8	2	3
Ebuyu	Ebu	33	34	DN-Mini	12	Indoor	0	0	0	0	0	0	0	0	0	0	0	0	0	0	0	0	0	0	0	0	0	7	0	0	0	0	1	2	1	1	1	2	1	2	2	2	2	1	2	1	8	2	3
Chirombora	Chi	1	35	DN-Mini	12	Indoor	0	0	0	0	0	0	0	0	0	0	1	0	1	1	0	0	0	0	0	0	0	12	0	0	0	0	1	2	1	1	2	3	2	2	2	2	2	1	1	1	7	1	4
Chirombora	Chi	1	35	DN-Mini	12	Indoor	0	0	0	0	0	0	0	0	1	0	0	0	1	1	0	0	0	0	0	0	0	15	0	0	0	0	1	2	1	1	2	3	2	2	2	2	2	1	1	1	7	1	4
Chirombora	Chi	34	35	DN-Mini	12	Indoor	0	0	0	0	0	0	0	0	1	0	0	0	1	1	0	0	0	0	0	0	0	8	0	0	0	0	1	2	1	2	2	2	2	2	2	2	2	1	1	1	5	2	4
Chirombora	Chi	34	35	DN-Mini	12	Indoor	0	0	0	0	0	0	0	0	2	0	0	0	2	2	0	0	0	0	0	0	0	7	0	0	0	0	1	2	1	2	2	2	2	2	2	2	2	1	1	1	5	2	4
Chirombora	Chi	35	35	DN-Mini	12	Indoor	0	0	0	0	0	0	0	0	0	0	0	0	0	0	0	0	0	0	0	0	0	18	0	0	0	0	1	2	1	2	1	6	1	2	2	2	2	1	1	1	4	2	4
Chirombora	Chi	35	35	DN-Mini	12	Indoor	0	0	0	0	0	0	0	0	0	0	0	0	0	0	0	0	0	0	0	0	0	16	0	0	0	0	1	2	1	2	1	6	1	2	2	2	2	1	1	1	4	2	4
Mzelezi	Mze	1	35	DN-Mini	12	Indoor	0	0	0	0	0	0	0	0	0	0	0	0	0	0	0	0	0	0	0	0	0	8	0	0	0	0	2	2	1	1	2	6	2	2	3	2	2	2	2	2	0	2	3
Mzelezi	Mze	1	35	DN-Mini	12	Indoor	0	0	0	0	0	0	0	0	0	0	0	0	0	0	0	0	0	0	0	0	0	12	0	0	0	0	2	2	1	1	2	6	2	2	3	2	2	2	2	2	0	2	3
Mzelezi	Mze	34	35	DN-Mini	12	Indoor	0	0	0	0	0	0	0	0	0	0	0	0	0	0	0	0	0	0	0	0	0	8	0	0	0	0	2	2	2	2	2	7	2	2	3	3	2	2	99	1	24	1	1
Mzelezi	Mze	34	35	DN-Mini	12	Indoor	0	0	0	0	0	0	0	0	4	0	0	0	4	4	0	0	0	0	0	0	0	15	0	0	0	0	2	2	2	2	2	7	2	2	3	3	2	2	99	1	24	1	1
Mzelezi	Mze	35	35	DN-Mini	12	Indoor	0	0	0	0	0	0	0	0	0	0	0	0	0	0	0	0	0	0	0	0	0	15	0	0	0	0	2	2	2	2	2	6	2	2	3	3	2	2	2	2	0	3	2
Mzelezi	Mze	35	35	DN-Mini	12	Indoor	0	0	0	0	0	0	0	0	1	0	0	0	1	1	0	0	0	0	0	0	0	8	0	0	0	0	2	2	2	2	2	6	2	2	3	3	2	2	2	2	0	3	2
Ebuyu	Ebu	1	35	DN-Mini	12	Indoor	0	0	0	0	0	0	0	0	1	0	0	0	1	1	0	0	0	0	0	0	0	11	0	0	0	0	1	2	1	2	2	4	2	2	2	2	2	1	2	1	5	2	1
Ebuyu	Ebu	1	35	DN-Mini	12	Indoor	0	0	0	0	0	0	0	0	0	0	0	0	0	0	0	0	0	0	0	0	0	14	0	0	0	0	1	2	1	2	2	4	2	2	2	2	2	1	2	1	5	2	1
Ebuyu	Ebu	34	35	DN-Mini	12	Indoor	0	0	0	0	0	0	0	0	0	2	0	0	2	2	0	0	0	0	0	0	0	11	0	0	0	0	1	2	1	0	1	4	1	2	2	2	2	1	1	1	5	3	3
Ebuyu	Ebu	34	35	DN-Mini	12	Indoor	0	0	0	0	0	0	0	0	0	0	0	0	0	0	0	0	0	0	0	0	0	16	0	0	0	0	1	2	1	0	1	4	1	2	2	2	2	1	1	1	5	3	3
Ebuyu	Ebu	35	35	DN-Mini	12	Indoor	0	0	0	0	0	0	0	0	0	0	0	0	0	0	0	0	0	0	0	0	0	17	0	0	0	0	2	2	1	1	2	3	2	2	2	2	2	2	2	1	9	3	3
Ebuyu	Ebu	35	35	DN-Mini	12	Indoor	0	0	0	0	0	0	0	0	0	0	0	0	0	0	0	0	0	0	0	0	0	10	0	0	0	0	2	2	1	1	2	3	2	2	2	2	2	2	2	1	9	3	3
Mzelezi	Mze	1	36	DN-Mini	12	Indoor	0	0	0	0	0	0	0	0	0	0	0	0	0	0	0	0	0	0	0	0	0	5	0	0	0	0	2	2	1	1	2	6	2	2	3	2	2	2	2	2	0	2	3
Mzelezi	Mze	1	36	DN-Mini	12	Indoor	0	0	0	0	0	0	0	0	0	0	0	0	0	0	0	0	0	0	0	0	0	7	0	0	0	0	2	2	1	1	2	6	2	2	3	2	2	2	2	2	0	2	3
Mzelezi	Mze	1	36	DN-Mini	12	Outdoor	0	0	0	0	0	0	0	0	0	0	0	0	0	0	0	0	0	0	0	0	0	4	0	0	0	0	2	2	1	1	2	6	2	2	3	2	2	2	2	2	0	2	3
Mzelezi	Mze	1	36	DN-Mini	12	Outdoor	0	0	0	0	0	0	0	0	0	0	1	0	1	1	0	0	0	0	0	0	0	6	0	0	0	0	2	2	1	1	2	6	2	2	3	2	2	2	2	2	0	2	3
Mzelezi	Mze	1	36	Prokopack_DN-Mini	5	Indoor	0	0	0	0	0	0	0	0	0	0	0	0	0	0	0	0	0	0	0	0	0	2	0	0	0	0	2	2	1	1	2	6	2	2	3	2	2	2	2	2	0	2	3
Mzelezi	Mze	1	36	Prokopack_DN-Mini	5	Outdoor	0	0	0	0	0	0	0	0	0	0	0	0	0	0	0	0	0	0	0	0	0	0	0	0	0	0	2	2	1	1	2	6	2	2	3	2	2	2	2	2	0	2	3
Mzelezi	Mze	36	36	DN-Mini	12	Indoor	0	0	0	0	0	0	0	0	0	0	0	0	0	0	0	0	0	0	0	0	0	6	0	0	0	0	1	2	1	1	1	6	1	2	2	2	2	1	1	2	0	1	1
Mzelezi	Mze	36	36	DN-Mini	12	Indoor	0	0	0	0	0	0	0	0	0	0	0	0	0	0	0	0	0	0	0	0	0	7	0	0	0	0	1	2	1	1	1	6	1	2	2	2	2	1	1	2	0	1	1
Mzelezi	Mze	37	36	DN-Mini	12	Indoor	0	0	0	0	0	0	0	0	4	0	0	0	4	4	0	0	0	0	0	0	0	8	0	0	0	0	1	2	1	2	2	6	2	2	2	2	2	1	1	1	12	2	2
Mzelezi	Mze	37	36	DN-Mini	12	Indoor	0	0	0	0	0	0	0	0	3	0	0	0	3	3	0	0	0	0	0	0	0	15	0	0	0	0	1	2	1	2	2	6	2	2	2	2	2	1	1	1	12	2	2
Chirombora	Chi	1	36	DN-Mini	12	Indoor	0	0	0	0	0	0	0	0	0	0	0	0	0	0	0	0	0	0	0	0	0	12	0	0	0	0	1	2	1	1	2	3	2	2	2	2	2	1	1	1	7	1	4
Chirombora	Chi	1	36	DN-Mini	12	Indoor	0	0	0	0	0	0	0	0	2	0	0	0	2	2	0	0	0	0	0	0	0	9	0	0	0	0	1	2	1	1	2	3	2	2	2	2	2	1	1	1	7	1	4
Chirombora	Chi	1	36	DN-Mini	12	Outdoor	0	0	0	0	0	0	0	0	0	0	0	0	0	0	0	0	0	0	0	0	0	8	0	0	0	0	1	2	1	1	2	3	2	2	2	2	2	1	1	1	7	1	4
Chirombora	Chi	1	36	DN-Mini	12	Outdoor	0	0	0	0	0	0	0	0	0	0	0	0	0	0	0	0	0	0	0	0	0	9	0	0	0	0	1	2	1	1	2	3	2	2	2	2	2	1	1	1	7	1	4
Chirombora	Chi	1	36	Prokopack_DN-Mini	5	Indoor	0	0	0	0	0	0	0	0	0	0	0	0	0	0	0	0	0	0	0	0	0	4	0	0	0	0	1	2	1	1	2	3	2	2	2	2	2	1	1	1	7	1	4
Chirombora	Chi	1	36	Prokopack_DN-Mini	5	Outdoor	0	0	0	0	0	0	0	0	1	0	0	0	1	1	0	0	0	0	0	0	0	6	0	0	0	0	1	2	1	1	2	3	2	2	2	2	2	1	1	1	7	1	4
Chirombora	Chi	36	36	DN-Mini	12	Indoor	0	0	0	0	0	0	0	0	0	0	0	0	0	0	0	0	0	0	0	0	0	12	0	0	0	0	1	2	1	2	2	6	2	2	2	2	2	1	1	1	6	4	1
Chirombora	Chi	36	36	DN-Mini	12	Indoor	0	0	0	0	0	0	0	0	0	0	0	0	0	0	0	0	0	0	0	0	0	9	0	0	0	0	1	2	1	2	2	6	2	2	2	2	2	1	1	1	6	4	1
Chirombora	Chi	37	36	DN-Mini	12	Indoor	0	0	0	0	0	0	0	0	0	0	0	0	0	0	0	0	0	0	0	0	0	11	0	0	0	0	1	1	1	1	1	1	1	1	2	2	1	1	1	1	3	1	4
Chirombora	Chi	37	36	DN-Mini	12	Indoor	0	0	0	0	0	0	0	0	0	0	0	0	0	0	0	0	0	0	0	0	0	0	0	0	0	0	1	1	1	1	1	1	1	1	2	2	1	1	1	1	3	1	4
Ebuyu	Ebu	1	36	DN-Mini	12	Indoor	0	0	0	0	0	0	0	0	0	0	0	0	0	0	0	0	0	0	0	0	0	4	0	0	0	0	1	2	1	2	2	4	2	2	2	2	2	1	2	1	5	2	1
Ebuyu	Ebu	1	36	DN-Mini	12	Indoor	0	0	0	0	0	0	0	0	0	0	3	0	3	3	0	0	0	0	0	0	0	4	0	0	0	0	1	2	1	2	2	4	2	2	2	2	2	1	2	1	5	2	1
Ebuyu	Ebu	1	36	DN-Mini	12	Outdoor	0	0	0	0	0	0	0	0	0	0	1	0	1	1	0	0	0	0	0	0	0	8	0	0	0	0	1	2	1	2	2	4	2	2	2	2	2	1	2	1	5	2	1
Ebuyu	Ebu	1	36	DN-Mini	12	Outdoor	0	0	0	0	0	0	0	0	0	0	0	0	0	0	0	0	0	0	0	0	0	9	0	0	0	0	1	2	1	2	2	4	2	2	2	2	2	1	2	1	5	2	1
Ebuyu	Ebu	1	36	Prokopack_DN-Mini	5	Indoor	0	0	0	0	0	0	0	0	0	0	2	0	2	2	0	0	0	0	0	0	0	2	0	0	0	0	1	2	1	2	2	4	2	2	2	2	2	1	2	1	5	2	1
Ebuyu	Ebu	1	36	Prokopack_DN-Mini	5	Outdoor	0	0	0	0	0	0	0	0	0	0	0	0	0	0	0	0	0	0	0	0	0	1	0	0	0	0	1	2	1	2	2	4	2	2	2	2	2	1	2	1	5	2	1
Ebuyu	Ebu	36	36	DN-Mini	12	Indoor	0	0	0	0	0	0	0	0	3	0	0	0	3	3	0	0	0	0	0	0	0	5	0	0	0	0	1	2	1	1	1	1	1	2	2	2	2	1	1	1	15	3	1
Ebuyu	Ebu	36	36	DN-Mini	12	Indoor	0	0	0	0	0	0	0	0	0	0	0	0	0	0	0	0	0	0	0	0	0	10	0	0	0	0	1	2	1	1	1	1	1	2	2	2	2	1	1	1	15	3	1
Ebuyu	Ebu	37	36	DN-Mini	12	Indoor	0	0	0	0	0	0	0	0	1	0	0	0	1	1	0	0	0	0	0	0	0	6	0	0	0	0	1	2	1	1	2	3	2	2	3	3	2	1	1	1	12	2	3
Ebuyu	Ebu	37	36	DN-Mini	12	Indoor	0	0	0	0	0	0	0	0	0	0	0	0	0	0	0	0	0	0	0	0	0	14	0	0	0	0	1	2	1	1	2	3	2	2	3	3	2	1	1	1	12	2	3
[truncated: 3 more columns]

## Sheet: DATA_DICTIONARY
`Tittle`: The bionomics of Anopheles arabiensis and Anopheles funestus inside local houses and their implications for vector control strategies in areas with high coverage of insecticide-treated nets in South-eastern Tanzania
Item	Descriptions
DN-Mini	Double net trap
Prokopack_DN-Mini	Prokopack in the DN-Mini houses
Prokopack_CDC	Prokopack in the CDC-Light houses
CDC-Light trap	CDC-Light trap
`Village`- name of villages were data collected
`HH_No` - Household number
`Day` - day were data collected
`Trap`- type of trap used
`Trapcode` - code of the trap used
`Position`- place were trap placed
`gambiaemale`- The male Anopheles gambiae specie
`gambiaepartfed`-The number part fed of feamle Anopheles gambiae specie
`gambiaefed`-The number of fed of feamle Anopheles gambiae specie
`gambiaegravid`- The number of feamle Anopheles gambiae specie started to develop eggs
`totalfemalegambiae`-Total number of female Anophele gambiae specie
`allgambiae`- Total number including male and female Anophele gambiae specie
`funestusmale`- The number of male Anopheles funestus specie
`funestusunfed`- The number of unfed feamle Anopheles funestus specie
`funestuspartfed`-The number of partfed of feamle Anopheles funestus specie
`funestusfed`- The number of fed feamle Anopheles funestus specie
`funestusgravid`- The number of feamle Anopheles funestus specie started to develop eggs
`totalfemalefunestus`- Total number including male and female Anophele funestus specie
`allfunestus`- Total number including male and female Anophele funestus specie
`coustanimale`- The number of male Anopheles coustani specie
`coustaniunfed`- The number of female unfed coustani specie
`coustanipartfed`- The number of female part fed coustani specie
`coustanifed`- The number of female fed coustani specie
`totalfemalecoustani`- The number of female coustani
`allcoustani`- Total number including male and female Anophele coustani specie
`culexmale`-The number of male culex specie
`culexfemale`-The number of female culex specie
`mansoniamale`-The number of male mansonia specie
`mansoniafemale`-The number of female mansonia specie
`aedesmale`-The number of male aedes specie
`aedesfemale`-The number of female culex specie
`eave`- status pf space between roof and wall (Open,Blocked)
`roof`- type of roof used in the house (Grass or Metal)
`ceiling`- presence of absence of ceilings in the hoiuse (1=No,2=Yes)
`windows in the collection room`- status of windows of the house (Open, Screened)
`window in other rooms`- status of windows in other rooms (Open,Screened)
`door status`- status of doors (Door panel with gaps,Door panel with no gaps)
`wall`-status of walls in the house (1=Mud, 2= Brick)
`floor`-status of floor(1=Dust/muddy,2=Plastered with Cement)
`latrine`- presence in the house (1=No,2=Yes)
`bed net`- condition of the bed net (1=Treated,2=Un treated,3=un identified)
`animal shed`- presence (1=No,2=Yes)
`poetry`- inside the house (1=No,2=Yes)
NA-This is an empty data, and recorded when there is a problem with device functionality
